# Supplementary material for: Comprehensive machine learning based study of the chemical space of herbicides
Source: Sci Rep. 2021 Jun 1;11:11479. doi: 10.1038/s41598-021-90690-w (PMC8169684; doi:10.1038/s41598-021-90690-w)
Supplement: Supplementary file 1 — Supplementary Table S1. [file 41598_2021_90690_MOESM1_ESM.xlsx]

## Sheet: Title page
Comprehensive machine learning based study of the chemical space of herbicides
Davor Oršolić,1 Vesna Pehar,2 Tomislav Šmuc1 & Višnja Stepanić1*
1 Laboratory for Machine Learning and Knowledge Representation, Division of Electronics, Rudjer Bošković Institute, Bijenička 54, HR-10002, Zagreb, Croatia
2 Croatian Defense Academy "Dr. Franjo Tuđman", Ilica 256b, 1000 Zagreb, Croatia
* Corresponding author: V.S.: tel, +38514571356; e-mail, stepanic@irb.hr

## Sheet: Table S1
Identifier	Name at www.hraclist	HRAC2020_class	ExtendedSet_class	SET	HRAC2020_MODELLING_SETS	SMILES	MW	logP	logD_7.4	HBA	HBD	TPSA	RelPSA	FormalCharge	max_RF_prob	min_Jaccard_dist	Predicted_MoA_RF	Predicted_MoA_SVM	Application_stage	Weed_Selectivity_WS	WS_modelling_sets	Min_Euclidian_dist	Max_RF_logP_WS	RF_logP_WS	SVM_logP_WS
2_3_6-TBA	NA	NA	O	HRAC_REST	HRAC_REST	Clc1c(C(=O)O)c(Cl)ccc1Cl	225.459	3.179	-0.218	2	1	37.3	0.18201	-1	0.772	0.166667	O	O		BL	test	0.69756	0.573	BL	BL
2_4_5-T	2,4,5-T	O	O	HRAC2020	HRAC2020_train	OC(=O)COC1=C(Cl)C=C(Cl)C(Cl)=C1	255.486	3.255	0.454	3	1	46.53	0.21592	-1	0.994	0	O	O		BL	test	0.35212	0.971	BL	BL
2_4_5-TB	NA	NA	O	HRAC_REST	HRAC_REST	Clc1c([H])c(c(c([H])c1OC([H])([H])C([H])([H])C([H])([H])C(=O)O[H])Cl)Cl	283.54	3.936	1.099	3	1	46.53	0.18543	-1	0.692	0.205882	O	O		BL	test	0.68349	0.96	BL	BL
2_4-D	2,4-D	O	O	HRAC2020	HRAC2020_train	OC(=O)COC1=CC=C(Cl)C=C1Cl	221.041	2.65	-0.024	3	1	46.53	0.23783	-1	0.994	0	O	O	Post	BL	test	0.02085	0.995	BL	BL
2_4-DB	2,4-DB	O	O	HRAC2020	HRAC2020_train	OC(=O)CCCOC1=C(Cl)C=C(Cl)C=C1	249.095	3.274	0.568	3	1	46.53	0.20136	-1	0.964	0.166667	O	O	Post	BL	test	0.0221	0.983	BL	BL
2_4-DEB	NA	NA	E	HRAC_REST	HRAC_REST	Clc1c([H])c(c([H])c([H])c1OC([H])([H])C([H])([H])OC(c2c([H])c([H])c([H])c([H])c2[H])=O)Cl	311.166	4.739	4.739	3	0	35.53	0.1442	0	0.366	0.294118	O	A		BL	train	0.99943	0.865	BL	BL
2_4-DEP	NA	Z	NA	Z	Z	Clc1c([H])c(c([H])c([H])c1OC([H])([H])C([H])([H])OP(OC([H])([H])C([H])([H])Oc2c([H])c([H])c(c([H])c2Cl)Cl)OC([H])([H])C([H])([H])Oc3c([H])c([H])c(c([H])c3Cl)Cl)Cl	649.122	6.582	6.582	6	0	55.38	0.13805	0	0.262	0.452381	A	A		NA	cases	2.53125	0.542	BL	BL
3_4-DA	NA	NA	O	HRAC_REST	HRAC_REST	C1=CC(=C(C=C1OCC(=O)O)Cl)Cl	221.041	2.691	0.006	3	1	46.53	0.23783	-1	0.994	0	O	O		BL	train	0.37545	0.994	BL	BL
3_4-DB	NA	NA	O	HRAC_REST	HRAC_REST	C1=CC(=C(C=C1OCCCC(=O)O)Cl)Cl	249.095	3.316	0.625	3	1	46.53	0.20136	-1	0.964	0	O	O		BL	train	0.318	0.983	BL	BL
3_4-DP	NA	NA	O	HRAC_REST	HRAC_REST	CC(C(=O)O)OC1=CC(=C(C=C1)Cl)Cl	235.068	3.098	0.105	3	1	46.53	0.22177	-1	0.986	0	O	O		BL	train	0.02214	0.996	BL	BL
4-CPA	NA	NA	O	HRAC_REST	HRAC_REST	Clc1ccc(OCC(=O)O)cc1	186.596	2.036	-0.471	3	1	46.53	0.26468	-1	0.736	0.178571	O	O		BL	train	0.75329	0.947	BL	BL
4-CPB	NA	NA	O	HRAC_REST	HRAC_REST	C1=CC(=CC=C1OCCCC(=O)O)Cl	214.65	2.606	0.1	3	1	46.53	0.22029	-1	0.82	0.0344828	O	O		BL	train	0.71508	0.998	BL	BL
4-CPP	NA	NA	O	HRAC_REST	HRAC_REST	CC(C(=O)O)OC1=CC=C(C=C1)Cl	200.623	2.424	-0.444	3	1	46.53	0.24495	-1	0.826	0.0454545	O	O		BL	train	0.37545	0.997	BL	BL
acetochlor	Acetochlor	K3	K3	HRAC2020	HRAC2020_train	CCOCN(C(=O)CCl)C1=C(CC)C=CC=C1C	269.773	2.842	2.842	3	0	29.54	0.12167	0	1	0.0681818	K3	K3	Pre	G	train	0.44616	0.974	G	G
acifluorfen	Acifluorfen	E	E	HRAC2020	HRAC2020_train	OC(=O)C1=CC(OC2=CC=C(C=C2Cl)C(F)(F)F)=CC=C1[N+]([O-])=O	361.663	4.249	1.444	5	1	92.35	0.28243	-2	0.924	0.125	E	E	Post	BL	test	0.79422	0.645	BL	BL
aclonifen	Aclonifen	S	F3	HRAC2020	Z	NC1=C(C=CC(OC2=CC=CC=C2)=C1Cl)[N+]([O-])=O	264.67	4.066	4.066	4	1	81.07	0.29214	-1	0.424	#N/A	E	E	Pre	NA	cases	0.87794	0.906	BL	BL
alachlor	Alachlor	K3	K3	HRAC2020	HRAC2020_train	CCC1=CC=CC(CC)=C1N(COC)C(=O)CCl	269.773	2.766	2.766	3	0	29.54	0.12167	0	0.994	0.0888889	K3	K3	Pre	G	train	0.47373	0.992	G	G
allidochlor	Allidochlor=CDAA	K3	K3	HRAC2020	HRAC2020_train	ClCC(=O)N(CC=C)CC=C	173.644	1.191	1.191	2	0	20.31	0.1126	0	0.84	0.47619	K3	K3	Both	G	train	1.04409	0.847	G	G
alloxydim	Alloxydim	A	A	HRAC2020	HRAC2020_train	CCC\C(NOCC=C)=C1/C(=O)CC(C)(C)C(C(=O)OC)C1=O	323.392	2.334	1.583	6	1	81.7	0.27234	0	0.884	0.185185	A	A	Post	G	test	1.2236	0.579	G	G
alorac	NA	Z	NA	Z	Z	ClC(C(\C(=C(/C(=O)O[H])\Cl)\Cl)=O)(Cl)Cl	286.327	2.58	-0.328	3	1	54.37	0.23634	-1	0.388	0.44	N	N		NA	cases	0.74807	0.956	BL	BL
ametridione	NA	NA	C1	HRAC_REST	HRAC_REST	CCSC1=NC(=O)N(C(=O)N1N)CC(C)(C)C	258.344	1.245	1.245	4	1	82.91	0.40328	0	0.71	0.152542	C1	C1		BL	train	0.59334	0.915	BL	BL
ametryn	Ametryne	C1	C1	HRAC2020	HRAC2020_train	S(c1nc(nc(n1)NC(C)C)NCC)C	227.333	3.046	3.046	5	2	62.73	0.39579	0	1	0.0526316	C1	C1	Both	BL	test	0.34623	0.998	BL	BL
amibuzin	NA	NA	C1	HRAC_REST	HRAC_REST	CN(C)c1nnc(c(=O)n1C)C(C)(C)C	210.281	1.233	1.232	4	0	51.02	0.25651	1	0.866	0.283019	C1	C1		BL	train	0.95982	0.859	BL	G
amicarbazone	Amicarbazone	C1	C1	HRAC2020	HRAC2020_test	CC(C)C1=NN(C(=O)NC(C)(C)C)C(=O)N1N	241.295	1.647	1.646	5	2	94.94	0.38972	0	0.372	0.285714	C2	C1	Both	BL	train	0.86415	0.938	BL	BL
amidochlor	NA	Z	NA	Z	Z	CCc1cccc(CC)c1N(CNC(=O)C)C(=O)CCl	296.799	1.881	1.881	4	1	49.41	0.17282	0	0.334	0.270833	C2	K3		NA	cases	0.60076	0.463	BL	BL
amidosulfuron	Amidosulfuron	B	B	HRAC2020	HRAC2020_train	COC1=CC(OC)=NC(NC(=O)NS(=O)(=O)N(C)S(C)(=O)=O)=N1	369.377	0.911	-0.663	12	2	156.89	0.55902	0	0.972	0.125	B	B	Post	NS	train	1.01937	0.882	NS	NS
aminocyclopyrachlor	Aminocyclopyrachlor	O	O	HRAC2020	HRAC2020_train	NC1=NC(=NC(C(O)=O)=C1Cl)C1CC1	213.624	0.719	-1.511	5	2	89.1	0.43587	-1	0.756	0.138889	O	O		BL	train	1.03144	0.902	BL	BL
aminopyralid	Aminopyralid	O	O	HRAC2020	HRAC2020_test	NC1=CC(Cl)=NC(C(O)=O)=C1Cl	207.017	1.019	-0.654	4	2	76.21	0.38663	0	0.876	0	O	O		BL	test	0.67176	0.899	BL	BL
amiprofos-methyl	NA	NA	K1	HRAC_REST	HRAC_REST	c1([N+]([O-])=O)c(O[P@@](NC(C)C)(=S)OC)ccc(c1)C	304.306	3.5	3.453	5	1	76.31	0.41048	-1	0.306	0.267857	M	M		G	train	0.48126	0.81	G	G
amiprophos	NA	NA	K1	HRAC_REST	HRAC_REST	CCOP(=S)(NC(C)C)OC1=C(C=C(C=C1)C)[N+](=O)[O-]	318.333	3.84	3.795	5	1	76.31	0.38718	-1	0.314	0.322581	M	M		G	train	0.47144	0.89	G	G
amitrole	Amitrole	F3	F3	HRAC2020	Z	NC1=NC=NN1	84.081	-1.078	-1.078	3	2	67.59	0.74343	1	0.43	#N/A	C1	C1		NA	cases	2.07652	0.359	NS	G
anilofos	Anilofos	K3	K3	HRAC2020	HRAC2020_train	COP(=S)(OC)SCC(=O)N(C(C)C)C1=CC=C(Cl)C=C1	367.855	4.183	4.183	4	0	38.77	0.32082	0	0.856	0.416667	K3	K3		G	train	0.84774	0.941	G	G
anisuron	NA	NA	C2	HRAC_REST	HRAC_REST	Clc(c(c([H])c([H])c1N(C(N(C([H])([H])[H])C([H])([H])[H])=O)C(c2c([H])c([H])c(c([H])c2[H])OC([H])([H])[H])=O)Cl)c1[H]	367.234	3.665	3.665	5	0	49.85	0.16188	0	0.406	0.32	C2	C2		BL	train	0.56384	0.798	BL	BL
asulam	Asulam	I	I	HRAC2020	Z	COC(=O)NS(=O)(=O)C1=CC=C(N)C=C1	230.244	0.102	-0.229	6	2	98.49	0.48415	0	0.276	0.352941	B	C1		NA	cases	1.01464	0.701	BL	BL
atraton	Atraton	C1	C1	HRAC2020	HRAC2020_test	c1(nc(nc(n1)OC)NCC)NC(C)C	211.268	2.53	2.53	6	2	71.96	0.37033	0	0.998	0.177778	C1	C1		BL	train	0.47255	0.998	BL	BL
atrazine	Atrazine	C1	C1	HRAC2020	HRAC2020_test	CCNC1=NC(NC(C)C)=NC(Cl)=N1	215.687	2.814	2.814	5	2	62.73	0.32664	0	1	0.0571429	C1	C1	Both	BL	train	0.49238	0.998	BL	BL
azafenidin	Azafenidin	E	E	HRAC2020	HRAC2020_test	ClC1=CC(Cl)=C(C=C1OCC#C)N1N=C2CCCCN2C1=O	338.195	3.073	3.073	3	0	49.05	0.1728	0	0.364	0.294118	E	E	Both	BL	train	0.70842	0.802	BL	G
azimsulfuron	Azimsulfuron	B	B	HRAC2020	HRAC2020_test	COC1=CC(OC)=NC(NC(=O)NS(=O)(=O)C2=C(C=NN2C)C2=NN(C)N=N2)=N1	424.4	0.946	-0.833	13	2	180.93	0.54332	0	0.922	0.0641026	B	B	Post	NS	train	0.60811	0.992	NS	NS
aziprotryne	Aziprotryne=aziprotryn	C1	C1	HRAC2020	HRAC2020_train	[N-]=[N+]=N/c1nc(nc(SC)n1)NC(C)C	225.276	3.008	3.008	6	1	100.45	0.5563	0	0.932	0.25641	C1	C1		BL	train	0.98078	0.97	BL	BL
barban	Barban	K2	K2	HRAC2020	HRAC2020_train	Clc1cc(NC(=O)OCC#CCCl)ccc1	258.105	3.507	3.507	3	1	38.33	0.17196	0	0.832	0.378378	K2	K2		NA	cases	0.58702	0.889	BL	BL
BCPC	NA	NA	K2	HRAC_REST	HRAC_REST	CCC(C)OC(=O)NC1=CC(=CC=C1)Cl	227.692	3.622	3.622	3	1	38.33	0.19309	0	0.664	0.181818	K2	K2		NA	cases	0.6517	0.896	BL	BL
beflubutamid	Beflubutamid	F1	F1	HRAC2020	HRAC2020_train	CCC(OC1=CC(=C(F)C=C1)C(F)(F)F)C(=O)NCC1=CC=CC=C1	355.334	4.394	4.394	3	1	38.33	0.13253	0	0.712	0.348837	F1	F1	Both	NA	cases	0.82304	0.745	BL	BL
benazolin	Benazolin-ethyl	O	O	HRAC2020	HRAC2020_train	OC(=O)CN1C(=O)SC2=C1C(Cl)=CC=C2	243.67	1.61	-0.941	3	1	59.3	0.37975	-1	0.686	0.409836	O	O	Post	BL	train	0.62565	0.992	BL	BL
bencarbazone	NA	NA	E	HRAC_REST	HRAC_REST	C(S(Nc1cc(c(cc1C(=S)N)F)n1nc(n(c1=O)C)C(F)(F)F)(=O)=O)C	427.401	2.498	1.249	6	2	112.01	0.41586	0	0.49	0.268293	E	E		BL	train	1.13241	0.867	BL	BL
benfluralin	Benefin=benfluralin	K1	K1	HRAC2020	HRAC2020_train	CCCCN(CC)C1=C(C=C(C=C1[N+]([O-])=O)C(F)(F)F)[N+]([O-])=O	335.285	4.844	4.844	5	0	94.88	0.26838	-2	0.998	0.0181818	K1	K1	Pre	G	train	0.44817	0.925	G	G
benfuresate	Benfuresate	N	N	HRAC2020	HRAC2020_train	CCS(=O)(=O)OC1=CC2=C(OCC2(C)C)C=C1	256.322	2.51	2.51	4	0	52.6	0.26539	0	0.812	0.12963	N	N	Post	G	train	0.73146	0.771	G	G
bensulfuron	Bensulfuron-methyl	B	B	HRAC2020	HRAC2020_test	c1cc(C(=O)O)c(cc1)CS(=O)(=O)NC(Nc1nc(cc(n1)OC)OC)=O	396.381	1.222	-1.472	11	3	156.81	0.47	-1	0.918	0.148649	B	B	Both	NA	cases	0.81102	0.979	NS	NS
bensulide	Bensulide	N	N	HRAC2020	HRAC2020_train	CC(C)OP(=S)(OC(C)C)SCCNS(=O)(=O)C1=CC=CC=C1	397.517	4.149	4.149	5	1	64.63	0.37622	0	0.692	0.432432	N	N	Pre	G	train	1.12549	0.9	G	G
bentazone	Bentazon	C3	C3	HRAC2020	HRAC2020_test	O=C1N(C(C)C)S(=O)(=O)Nc2ccccc12	240.282	1.566	0.794	5	1	66.48	0.34348	0	0.344	0.3	B	E		BL	test	0.95507	0.983	BL	BL
bentranil	NA	Z	NA	Z	Z	O=C1OC(=NC2=CC=CC=C12)C1=CC=CC=C1	223.233	2.775	2.775	3	0	43.1	0.20295	0	0.152	0.394737	O	O		NA	cases	0.75962	0.749	BL	BL
benzadox	NA	Z	NA	Z	Z	O(C([H])([H])C(=O)O[H])N([H])C(c1c([H])c([H])c([H])c([H])c1[H])=O	195.176	0.612	-1.393	5	2	75.63	0.40338	-1	0.188	0.472727	A	K1		NA	cases	1.40021	0.696	BL	BL
benzfendizone	NA	NA	E	HRAC_REST	HRAC_REST	CCC1=CC(OC(C)C(=O)OC)=C(COC2=CC=C(C=C2)N2C(=O)C=C(N(C)C2=O)C(F)(F)F)C=C1	506.482	3.568	3.568	6	0	88.76	0.20791	0	0.648	0.112903	E	E	Post	BL	train	1.20361	0.731	BL	BL
benzipram	NA	Z	NA	Z	Z	O=C(c1c([H])c(C([H])([H])[H])c([H])c(C([H])([H])[H])c1[H])N(C([H])([H])c2c([H])c([H])c([H])c([H])c2[H])C([H])(C([H])([H])[H])C([H])([H])[H]	281.4	3.955	3.955	2	0	20.31	0.070187	0	0.286	0.447368	K3	K3		NA	cases	0.90535	0.78	G	G
benzobicyclon	Benzobicyclon	F2	F2	HRAC2020	HRAC2020_train	CS(=O)(=O)C1=CC(Cl)=C(C=C1)C(=O)C1=C(SC2=CC=CC=C2)C2CCC(C2)C1=O	446.974	4.05	4.05	4	0	68.28	0.23697	0	0.894	0.113636	F2	F2	Both	NA	cases	1.3063	0.518	BL	BL
benzofenap	Benzofenap	F2	F2	HRAC2020	HRAC2020_train	CN1N=C(C)C(C(=O)C2=C(Cl)C(C)=C(Cl)C=C2)=C1OCC(=O)C1=CC=C(C)C=C1	431.321	4.827	4.827	4	0	61.19	0.16856	0	0.902	0.0175439	F2	F2		NA	cases	1.09064	0.744	BL	BL
benzofluor	NA	Z	NA	Z	Z	CCSc1ccc(NS(=O)(=O)C)c(c1)C(F)(F)F	299.335	3.241	2.772	3	1	46.17	0.28978	0	0.326	0.435897	N	K1		NA	cases	0.73789	0.944	BL	BL
benzoylprop	NA	Z	NA	Z	Z	Clc2ccc(N(C(=O)c1ccccc1)C(C(=O)O)C)cc2Cl	338.192	3.873	0.634	4	1	57.61	0.17747	-1	0.204	0.355556	O	O		NA	cases	0.8986	0.566	BL	BL
benzthiazuron	Benzthiazuron	C2	C2	HRAC2020	HRAC2020_test	O=C(NC)Nc1nc2ccccc2s1	207.255	2.041	2.04	4	2	54.02	0.43276	0	0.708	0.340909	C2	C2		BL	train	0.95093	0.994	BL	BL
bicyclopyrone	Bicyclopyrone	F2	F2	HRAC2020	HRAC2020_train	COCCOCC1=C(C=CC(=N1)C(F)(F)F)C(O)=C1C(=O)C2CCC(C2)C1=O	399.369	2.961	0.383	6	1	85.72	0.25137	0	0.67	0.426471	F2	F2		NA	cases	1.37581	0.581	G	G
bifenox	Bifenox	E	E	HRAC2020	HRAC2020_train	COC(=O)C1=C(C=CC(OC2=C(Cl)C=C(Cl)C=C2)=C1)[N+]([O-])=O	342.137	4.392	4.392	5	0	81.35	0.26715	-1	0.896	0.125	E	E	Both	BL	train	0.68173	0.898	BL	BL
bilanafos	Bialaphos/bilanafos	H	H	HRAC2020	Z	O=C(O)C(NC(=O)C(NC(=O)C(N)CCP(=O)(O)C)C)C	323.288	-3.356	-3.867	9	5	158.82	0.50973	-1	0.14	0.560606	A	K3	Post	NA	cases	3.08778	0.727	NS	NS
bispyribac	NA	NA	B	HRAC_REST	HRAC_REST	COC1=CC(OC)=NC(OC2=CC=CC(OC3=NC(OC)=CC(OC)=N3)=C2C(O)=O)=N1	430.376	2.003	-2.028	12	1	144.24	0.4051	-1	0.774	0.102041	B	B	Post	NA	cases	1.29882	0.62	NS	NS
bromacil	Bromacil	C1	C1	HRAC2020	HRAC2020_train	CCC(C)N1C(=O)NC(C)=C(Br)C1=O	261.125	1.355	1.322	2	1	54.86	0.25388	0	0.854	0.2	C1	C1		BL	train	0.59536	0.967	BL	BL
bromobonil	NA	NA	C3	HRAC_REST	HRAC_REST	Brc1c([H])c(C#N)c([H])c(c1OC(=O)OC([H])([H])[C@@]2([H])C([H])([H])C([H])([H])C([H])([H])O2)Br	405.054	3.292	3.292	5	0	68.55	0.24186	0	0.396	0.461538	A	A		G	train	0.90606	0.841	G	G
bromobutide	Bromobutide	Z	Z	HRAC2020	Z	CC(C)(C)C(Br)C(=O)NC(C)(C)C1=CC=CC=C1	312.257	3.989	3.989	2	1	29.1	0.11357	0	0.47	0.192308	K1	K1		NA	cases	0.84149	0.713	G	G
bromofenoxim	Bromofenoxim	C3	C3	HRAC2020	HRAC2020_train	[O-][N+](=O)C1=CC(=C(ONC=C2C=C(Br)C(=O)C(Br)=C2)C=C1)[N+]([O-])=O	461.035	2.87	2.87	7	1	129.97	0.36997	-2	0.61	0.229167	C3	C3	Post	BL	train	0.82013	0.918	BL	BL
bromoxynil	Bromoxynil	C3	C3	HRAC2020	HRAC2020_train	OC1=C(Br)C=C(C=C1Br)C#N	276.926	3.108	0.308	2	1	44.02	0.19238	0	0.838	0.0555556	C3	C3	Post	G	train	0.86875	0.61	G	BL
brompyrazon	Brompyrazon	C1	C1	HRAC2020	HRAC2020_train	BrC(=C(C([H])=N1)N([H])[H])C(N1c2c([H])c([H])c([H])c([H])c2[H])=O	266.103	1.291	1.291	3	1	60.91	0.26666	0	0.86	0.108696	C1	C1		BL	test	0.13956	0.988	BL	BL
butachlor	Butachlor	K3	K3	HRAC2020	HRAC2020_train	CCCCOCN(C(=O)CCl)C1=C(CC)C=CC=C1CC	311.854	4.43	4.43	3	0	29.54	0.10234	0	0.998	0.0888889	K3	K3	Pre	G	train	0.19784	0.972	G	G
butafenacil	Butafenacil	E	E	HRAC2020	HRAC2020_train	CN1C(=O)N(C(=O)C=C1C(F)(F)F)C1=CC(C(=O)OC(C)(C)C(=O)OCC=C)=C(Cl)C=C1	474.823	2.646	2.646	6	0	96.6	0.2428	0	0.788	0.291667	E	E		BL	train	1.20361	0.846	BL	BL
butamifos	Butamifos	K1	K1	HRAC2020	HRAC2020_test	CCOP(=S)(NC(C)CC)OC1=CC(C)=CC=C1[N+]([O-])=O	332.36	4.134	4.101	5	1	76.31	0.36638	-1	0.282	0.34375	M	K1	Pre	G	train	0.47144	0.945	G	G
butenachlor	Butenachlor	K3	K3	HRAC2020	HRAC2020_train	C(=O)(CCl)N(c1c(cccc1CC)CC)COC/C=C\C	309.838	4.087	4.087	3	0	29.54	0.10274	0	0.998	0.155556	K3	K3	Pre	G	test	0.37202	0.919	G	G
buthidazole	NA	Z	NA	Z	Z	s1c(nnc1C(C([H])([H])[H])(C([H])([H])[H])C([H])([H])[H])N2C(N(C([H])([H])[H])C([H])([H])[C@]2([H])O[H])=O	256.328	1.295	1.295	6	1	69.56	0.41137	0	0.278	0.415385	K3	K3		NA	cases	1.02798	0.777	BL	BL
buthiuron	NA	NA	C2	HRAC_REST	HRAC_REST	S(c1nnc(N(C(N([H])C([H])([H])[H])=O)C([H])([H])[H])s1)(C([H])([H])C([H])([H])C([H])([H])C([H])([H])[H])(=O)=O	292.38	0.87	0.87	7	1	92.26	0.46474	0	0.648	0.166667	C2	C2		BL	train	1.33538	0.823	BL	BL
butralin	Butralin	K1	K1	HRAC2020	HRAC2020_train	CCC(C)NC1=C(C=C(C=C1[N+]([O-])=O)C(C)(C)C)[N+]([O-])=O	295.34	4.915	4.915	5	1	103.67	0.31431	-2	0.874	0.254545	K1	K1	Pre	G	train	0.55287	0.95	G	G
butroxydim	Butroxydim	A	A	HRAC2020	HRAC2020_train	CCCC(=O)C1=C(C)C(C2CC(=O)C(=C(CC)NOCC)C(=O)C2)=C(C)C=C1C	399.534	4.204	4.155	5	1	72.47	0.18582	0	0.966	0.0638298	A	A	Post	G	test	0.90711	0.633	G	G
buturon	Buturon	C2	C2	HRAC2020	HRAC2020_train	Clc1ccc(NC(=O)N(C(C#C)C)C)cc1	236.703	2.557	2.557	3	1	32.34	0.1484	0	0.962	0.305556	C2	C2		BL	train	0.42632	0.979	BL	BL
butylate	Butylate	N	N	HRAC2020	HRAC2020_test	CCSC(=O)N(CC(C)C)CC(C)C	217.376	3.866	3.866	2	0	20.31	0.18262	0	0.93	0.16129	N	N	Pre	G	train	0.78921	0.984	G	G
cafenstrole	Cafenstrole	K3	K3	HRAC2020	HRAC2020_train	CCN(CC)C(=O)N1C=NC(=N1)S(=O)(=O)C1=C(C)C=C(C)C=C1C	350.442	2.118	2.118	6	0	85.16	0.27897	0	0.622	0.223881	K3	K3	Both	G	train	0.97081	0.803	G	G
cambendichlor	NA	Z	NA	Z	Z	COc1c(Cl)ccc(Cl)c1C(=O)OCCN(CCOC(=O)c2c(Cl)ccc(Cl)c2OC)c3ccccc3	587.287	6.526	6.526	7	0	74.3	0.16586	0	0.342	0.375	E	K3		NA	cases	2.23964	0.508	BL	BL
carbasulam	NA	NA	I	NA	NA	S(c1c([H])c([H])c(c([H])c1[H])N([H])C(=O)OC([H])([H])[H])(N([H])C(=O)OC([H])([H])[H])(=O)=O	288.28	1.301	0.583	8	2	110.8	0.47651	0	#N/A	0.246154	#N/A	#N/A		NA	cases	0.9673	0.794	BL	BL
carbetamide	Carbetamide	K2	K2	HRAC2020	HRAC2020_train	CCNC(=O)[C@H](C)OC(=O)NC1=CC=CC=C1	236.272	1.569	1.569	5	2	67.43	0.30656	0	0.738	0.325581	K2	K2		NA	cases	1.13077	0.757	BL	BL
carboxazole	NA	Z	NA	Z	Z	COC(=O)Nc1cc(on1)C(C)(C)C	198.223	2.445	2.444	5	1	64.36	0.37152	0	0.27	0.333333	C2	C1		NA	cases	0.62225	0.99	BL	BL
carfentrazone	Carfentrazone-ethyl	E	E	HRAC2020	HRAC2020_train	Cl[C@]([H])(C(=O)O[H])C([H])([H])c(c(c([H])c(c1N2C(N(C([H])(F)F)C(C([H])([H])[H])=N2)=O)F)Cl)c1[H]	384.144	3.057	0.153	4	1	77.12	0.23483	-1	0.7	0.301587	E	E	Post	BL	train	0.63939	0.914	BL	BL
CDEA	NA	NA	K3	HRAC_REST	HRAC_REST	CCN(CC)C(=O)CCl	149.621	0.9	0.9	2	0	20.31	0.13513	0	0.774	0.25	K3	K3		NA	cases	0.81966	0.685	G	G
CEPC	NA	NA	K2	HRAC_REST	HRAC_REST	C1=CC(=CC(=C1)Cl)NC(=O)OCCCl	234.083	3.182	3.181	3	1	38.33	0.20196	0	0.582	0.277778	K2	K2		NA	cases	0.51872	0.976	BL	BL
chlomethoxyfen	Chlomethoxyfen	E	E	HRAC2020	HRAC2020_test	COC1=CC(OC2=CC=C(Cl)C=C2Cl)=CC=C1[N+]([O-])=O	314.126	4.554	4.554	4	0	64.28	0.2294	-1	0.786	0.121951	E	E	Pre	BL	train	0.61545	0.935	BL	BL
chloramben	Chloramben	O	O	HRAC2020	HRAC2020_test	NC1=CC(Cl)=CC(C(O)=O)=C1Cl	206.029	1.951	-0.466	3	2	63.32	0.30288	-1	0.684	0.28125	O	O	Pre	BL	train	0.72285	0.958	BL	BL
chloranocryl	Chloranocryl=dicryl	C2	C2	HRAC2020	HRAC2020_train	Clc(c(c([H])c([H])c1N([H])C(C(=C([H])[H])C([H])([H])[H])=O)Cl)c1[H]	230.095	3.188	3.188	2	1	29.1	0.14556	0	0.75	0.368421	C2	C2		BL	train	0.48214	0.897	BL	BL
chlorazifop	NA	NA	A	HRAC_REST	HRAC_REST	C([C@@H](C)Oc1ccc(cc1)Oc1c(cc(cn1)Cl)Cl)(=O)O	328.153	3.768	0.906	5	1	68.65	0.24672	-1	0.876	0.0789474	A	A		G	test	0.26238	0.906	G	G
chlorazine	Chlorazine	C1	C1	HRAC2020	HRAC2020_train	Clc(nc1N(C([H])([H])C([H])([H])[H])C([H])([H])C([H])([H])[H])nc(n1)N(C([H])([H])C([H])([H])[H])C([H])([H])C([H])([H])[H]	257.768	3.605	3.605	5	0	45.15	0.19085	0	0.9	0.0526316	C1	C1		BL	train	0.7873	0.766	BL	G
chlorbromuron	Chlorbromuron	C2	C2	HRAC2020	HRAC2020_train	CON(C)C(=O)NC1=CC(Cl)=C(Br)C=C1	293.554	2.733	2.733	4	1	41.57	0.20983	0	0.986	0.025	C2	C2	Both	BL	train	0.13735	0.998	BL	BL
chlorbufam	Chlorbufam	K2	K2	HRAC2020	HRAC2020_test	CC(C#C)OC(=O)NC1=CC(=CC=C1)Cl	223.66	2.997	2.996	3	1	38.33	0.19551	0	0.878	0.103448	K2	K2		NA	cases	0.52272	0.949	BL	BL
chloreturon	NA	NA	C2	HRAC_REST	HRAC_REST	CCOc1ccc(NC(=O)N(C)C)cc1Cl	242.707	2.515	2.515	4	1	41.57	0.20161	0	0.848	0.23913	C2	C2		BL	train	0.47788	0.965	BL	BL
chlorfenac	Chlorfenac=fenac	O	O	HRAC2020	HRAC2020_train	Clc1c(c(Cl)ccc1Cl)CC(=O)O	239.486	3.271	0.148	2	1	37.3	0.16609	-1	0.832	0.238095	O	O		BL	train	0.59561	0.94	BL	BL
chlorfenprop	Chlorfenprop	O	O	HRAC2020	HRAC2020_train	Cl[C@@]([H])(C(=O)O[H])C([H])([H])c1c([H])c([H])c(c([H])c1[H])Cl	219.068	3.062	0.062	2	1	37.3	0.16923	-1	0.79	0.238095	O	O		BL	test	0.56857	0.903	BL	BL
chlorflurazole	NA	Z	NA	Z	Z	Clc(c(c([H])c1[H])Cl)c(c12)nc(C(F)(F)F)n2[H]	255.027	3.754	3.112	1	1	28.68	0.1595	1	0.226	0.553191	L	L		NA	cases	1.22627	0.772	BL	BL
chlorflurenol	NA	Z	Z	Z	Z	OC(=O)C1(O)C2=CC(Cl)=CC=C2C2=C1C=CC=C2	260.678	2.826	-0.501	3	2	57.53	0.22321	-1	0.514	0.375	O	O		NA	cases	1.20063	0.764	BL	BL
chloridazon	Chloridazon (=pyrazon)	C1	C1	HRAC2020	HRAC2020_train	C1=CC=C(C=C1)N2C(=O)C(=C(C=N2)N)Cl	221.647	1.218	1.218	3	1	60.91	0.27203	0	0.802	0.108696	C1	C1		BL	train	0.9021	0.989	BL	BL
chlorimuron	Chlorimuron-ethyl	B	B	HRAC2020	HRAC2020_train	Clc(c([H])c(n1)OC([H])([H])[H])nc1N([H])C(N([H])S(c2c([H])c([H])c([H])c([H])c2C(=O)O[H])(=O)=O)=O	386.772	1.76	-0.841	10	3	147.58	0.46878	-1	0.998	0.105263	B	B	Post	NA	cases	0.8957	0.9	NS	NS
chlornidine	NA	NA	K1	HRAC_REST	HRAC_REST	ClC([H])([H])C([H])([H])N(C([H])([H])C([H])([H])Cl)c1c(c([H])c(C([H])([H])[H])c([H])c1[N+](=O)[O-])[N+](=O)[O-]	322.149	3.534	3.534	5	0	94.88	0.28113	-2	0.862	0.0943396	K1	K1		G	train	0.69172	0.884	G	G
chlornitrofen	Chlornitrofen	E	E	HRAC2020	HRAC2020_test	Clc1c([H])c(c([H])c(c1Oc2c([H])c([H])c(c([H])c2[H])[N+](=O)[O-])Cl)Cl	318.545	5.168	5.168	3	0	55.05	0.18981	-1	0.892	0.025641	E	E		BL	train	0.37473	0.988	BL	BL
chloroacetic acid	NA	Z	NA	Z	Z	C(C(=O)O)Cl	94.498	0.152	-1.928	2	1	37.3	0.39143	-1	0.408	0.421053	N	N		NA	cases	2.61458	0.589	G	G
chloropon	NA	Z	NA	Z	Z	C(C(O)=O)(CCl)(Cl)Cl	177.415	1.682	-1.195	2	1	37.3	0.24197	-1	0.61	0.285714	N	N		NA	cases	0.75091	0.735	G	G
chlorotoluron	Chlorotoluron	C2	C2	HRAC2020	HRAC2020_train	CN(C)C(=O)NC1=CC(Cl)=C(C)C=C1	212.68	2.477	2.477	3	1	32.34	0.17003	0	0.994	0.151515	C2	C2	Both	BL	test	0.23222	0.997	BL	BL
chloroxuron	Chloroxuron	C2	C2	HRAC2020	HRAC2020_train	CN(C)C(=O)NC1=CC=C(OC2=CC=C(Cl)C=C2)C=C1	290.751	3.606	3.606	4	1	41.57	0.17103	0	0.952	0.0769231	C2	C2	Both	BL	train	0.60643	0.725	BL	G
chloroxynil	NA	NA	C3	HRAC_REST	HRAC_REST	Clc1c([H])c(C#N)c([H])c(c1O[H])Cl	188.014	2.86	0.101	2	1	44.02	0.20173	0	0.53	0.363636	C3	C3		G	test	0.26957	0.499	BL	BL
chlorphthalim	Chlorphthalim	E	E	HRAC2020	HRAC2020_train	ClC1=CC=C(C=C1)N1C(=O)C2=C(CCCC2)C1=O	261.71	3.024	3.024	3	0	37.38	0.15978	0	0.766	0.166667	E	E		BL	train	1.11922	0.882	BL	BL
chlorprocarb	Chlorprocarb	C1	C1	HRAC2020	HRAC2020_test	ClC([H])([H])[C@@]([H])(C([H])([H])C([H])([H])[H])N([H])C(=O)Oc1c([H])c([H])c([H])c(c1[H])N([H])C(=O)OC([H])([H])[H]	300.744	2.944	2.943	6	2	76.66	0.29788	0	0.342	0.381818	C1	C1		BL	train	0.88278	0.918	BL	BL
chlorpropham	Chlorpropham	K2	K2	HRAC2020	HRAC2020_train	CC(C)OC(=O)NC1=CC=CC(Cl)=C1	213.665	3.185	3.185	3	1	38.33	0.20921	0	0.894	0.142857	K2	K2	Pre	NA	cases	0.38556	0.986	BL	BL
chlorsulfuron	Chlorsulfuron	B	B	HRAC2020	HRAC2020_train	COC1=NC(C)=NC(NC(=O)NS(=O)(=O)C2=C(Cl)C=CC=C2)=N1	357.777	1.717	0.144	9	2	123.17	0.43241	0	1	0.057971	B	B	Both	NS	train	0.86012	0.728	NS	NS
chlorthal	Chlorthal-dimethyl=DCPA	K1	K1	HRAC2020	HRAC2020_train	Clc1c(c(C(=O)O[H])c(c(c1C(=O)O[H])Cl)Cl)Cl	303.914	3.045	-1.324	4	2	74.6	0.28546	-2	0.618	0.304348	K1	O	Pre	G	test	1.04559	0.933	BL	BL
chlorthiamid	Chlorthiamid	L	L	HRAC2020	HRAC2020_train	NC(=S)C1=C(Cl)C=CC=C1Cl	206.094	2.232	2.232	1	1	26.02	0.29774	0	0.732	0.45	L	L		NA	cases	0.77543	0.676	BL	BL
cinidon-ethyl	Cinidon-ethyl	E	E	HRAC2020	HRAC2020_train	CCOC(=O)C(Cl)=CC1=C(Cl)C=CC(=C1)N1C(=O)C2=C(CCCC2)C1=O	394.257	4.476	4.476	5	0	63.68	0.18855	0	0.842	0.185185	E	E	Both	BL	train	0.64217	0.875	BL	BL
cinmethylin	Cinmethylin	Q	Z	HRAC2020	Z	CC(C)C12CCC(C)(O1)C(C2)OCC1=CC=CC=C1C	274.406	4.988	4.988	2	0	18.46	0.092524	0	0.328	0.4375	K3	K3		NA	cases	1.05713	0.77	G	G
cinosulfuron	Cinosulfuron	B	B	HRAC2020	HRAC2020_train	COCCOC1=CC=CC=C1S(=O)(=O)NC(=O)NC1=NC(OC)=NC(OC)=N1	413.411	1.441	-0.446	12	2	150.86	0.45386	0	0.99	0.105263	B	B	Post	NS	train	0.63589	0.968	NS	NS
cisanilide	NA	Z	NA	Z	Z	O=C(N([H])c1c([H])c([H])c([H])c([H])c1[H])N2[C@]([H])(C([H])([H])[H])C([H])([H])C([H])([H])[C@@]2([H])C([H])([H])[H]	218.301	2.538	2.538	3	1	32.34	0.15909	0	0.668	0.442308	C2	C2		NA	cases	0.80869	0.853	BL	BL
clacyfos	NA	Z	NA	Z	Z	CC(OC(=O)COC1=C(C=C(C=C1)Cl)Cl)P(=O)(OC)OC	357.129	2.571	2.571	6	0	71.06	0.28175	0	0.168	0.380952	O	K3		NA	cases	0.75299	0.693	G	G
clethodim	Clethodim	A	A	HRAC2020	HRAC2020_train	CCSC(C)CC1CC(=O)C(=C(CC)NOCC=CCl)C(=O)C1	359.918	3.306	3.166	4	1	55.4	0.22928	0	0.95	0.0769231	A	A	Post	G	test	0.78369	0.788	G	G
cliodinate	NA	Z	NA	Z	Z	CC(=O)OC1=C(C(=NC=C1I)Cl)I	423.376	3.379	3.379	3	0	39.19	0.18893	0	0.47	0.258065	O	O		NA	cases	0.81589	0.682	BL	BL
clodinafop	Clodinafop-propargyl	A	A	HRAC2020	HRAC2020_train	C[C@@H](OC1=CC=C(OC2=NC=C(Cl)C=C2F)C=C1)C(O)=O	311.699	3.397	0.516	5	1	68.65	0.25678	-1	0.876	0.170732	A	A	Post	G	train	0.31407	0.837	G	G
clofop	Clofop	A	A	HRAC2020	HRAC2020_train	Clc(c([H])c([H])c1Oc(c([H])c([H])c2O[C@]([H])(C(=O)O[H])C([H])([H])[H])c([H])c2[H])c([H])c1[H]	292.721	3.776	0.955	4	1	55.76	0.21233	-1	0.82	0.166667	A	A		G	train	0.57631	0.874	G	G
clomazone	Clomazone	F4	F4	HRAC2020	Z	CC1(C)CON(CC2=C(Cl)C=CC=C2)C1=O	239.703	2.584	2.584	3	0	29.54	0.15135	0	0.352	#N/A	K3	K3	Pre	NA	cases	0.8012	0.55	G	G
clomeprop	Clomeprop	O	O	HRAC2020	HRAC2020_train	CC(OC1=C(Cl)C(C)=C(Cl)C=C1)C(=O)NC1=CC=CC=C1	324.209	4.631	4.631	3	1	38.33	0.1437	0	0.728	0.333333	O	O	Both	BL	train	0.65655	0.784	BL	BL
cloprop	NA	NA	O	HRAC_REST	HRAC_REST	c1(O[C@@H](C(O)=O)C)cc(ccc1)Cl	200.623	2.416	-0.577	3	1	46.53	0.24495	-1	0.676	0.208333	O	O		BL	train	0.6295	0.989	BL	BL
cloproxydim	Cloproxydim	A	A	HRAC2020	HRAC2020_train	CCCC(=NOCC=CCl)C1=C(O)CC(CC(C)SCC)CC1=O	373.945	4.669	3.021	4	1	58.89	0.21896	0	0.762	0.166667	A	A		G	train	1.20218	0.883	G	G
clopyralid	Clopyralid	O	O	HRAC2020	HRAC2020_train	OC(=O)C1=C(Cl)C=CC(Cl)=N1	192.002	2.17	-0.644	3	1	50.19	0.2923	-1	0.916	0.193548	O	O	Post	BL	train	0.9684	0.928	BL	BL
cloransulam	Cloransulam-methyl	B	B	HRAC2020	HRAC2020_train	CCOC1=NC(=CC2=NC(=NN21)S(=O)(=O)NC3=C(C=CC=C3Cl)C(=O)O)F	415.789	2.246	-0.989	9	2	135.78	0.42332	0	0.97	0.0875	B	B	Both	BL	train	0.71048	0.768	BL	NS
CPMF	NA	Z	NA	Z	Z	CN(C)C(=NC1=CC(=C(C=C1)Cl)Cl)Cl	251.544	4.002	4	2	0	15.6	0.084936	1	0.342	0.285714	C2	C2		NA	cases	0.86456	0.488	G	BL
CPPC	NA	NA	K2	HRAC_REST	HRAC_REST	CC(CCl)OC(=O)NC1=CC(=CC=C1)Cl	248.11	3.524	3.524	3	1	38.33	0.18974	0	0.644	0.212121	K2	K2		NA	cases	0.61429	0.967	BL	BL
credazine	NA	Z	NA	Z	Z	Cc1ccccc1Oc2cccnn2	186.215	2.585	2.585	3	0	35.01	0.20903	0	0.19	0.454545	C3	A		NA	cases	0.79229	0.627	BL	G
cresol	NA	Z	NA	Z	Z	O([H])c(c([H])c([H])c1C([H])([H])[H])c([H])c1[H]	108.141	1.918	1.917	1	1	20.23	0.14259	0	0.358	0.444444	C3	A		NA	cases	1.38648	0.538	G	G
cumyluron	Cumyluron	Z	Z	HRAC2020	Z	CC(C)(NC(=O)NCC1=CC=CC=C1Cl)C1=CC=CC=C1	302.806	3.639	3.638	3	2	41.13	0.15122	0	0.57	0.405405	C2	C2	Pre	NA	cases	0.82937	0.757	BL	BL
cyanatryn	NA	NA	C1	HRAC_REST	HRAC_REST	CCNc1nc(NC(C)(C)C#N)nc(SC)n1	252.343	2.298	2.298	6	2	86.52	0.42407	0	0.998	0.05	C1	C1		BL	train	0.50745	0.976	BL	BL
cyanazine	Cyanazine	C1	C1	HRAC2020	HRAC2020_train	CCNC1=NC(NC(C)(C)C#N)=NC(Cl)=N1	240.697	2.127	2.127	6	2	86.52	0.36418	0	0.998	0.0540541	C1	C1	Both	BL	train	0.48786	0.996	BL	BL
cycloate	Cycloate	N	N	HRAC2020	HRAC2020_train	CCSC(=O)N(CC)C1CCCCC1	215.36	3.474	3.474	2	0	20.31	0.19052	0	0.93	0.171429	N	N		G	train	0.5567	0.985	G	G
cyclopyrimorate	Cyclopyrimorate	T	NA	HRAC2020	Z	CC1=CC=CC(=C1OC2=NN=C(C=C2OC(=O)N3CCOCC3)Cl)C4CC4	389.841	3.703	3.703	7	0	73.78	0.24102	0	0.358	0.271429	A	E		NA	cases	1.19111	0.622	G	G
cyclosulfamuron	Cyclosulfamuron	B	B	HRAC2020	HRAC2020_train	COC1=CC(OC)=NC(NC(=O)NS(=O)(=O)NC2=CC=CC=C2C(=O)C2CC2)=N1	421.434	1.689	0.57	11	3	148.61	0.43654	0	0.97	0.101449	B	B		NS	train	0.8589	0.921	NS	NS
cycloxydim	Cycloxydim	A	A	HRAC2020	HRAC2020_test	CCCC(NOCC)=C1C(=O)CC(CC1=O)C1CCCSC1	325.473	2.757	2.714	4	1	55.4	0.25281	0	0.842	0.157895	A	A	Post	G	train	1.01639	0.879	G	G
cycluron	NA	Z	NA	Z	Z	O=C(NC1CCCCCCC1)N(C)	184.283	2.415	2.415	3	2	41.13	0.22232	0	0.776	0.314286	C2	C2		NA	cases	1.01604	0.784	BL	BL
cyhalofop	Cyhalofop-butyl	A	A	HRAC2020	HRAC2020_train	OC(=O)[C@@H](C)Oc1ccc(cc1)Oc2ccc(cc2F)C#N	301.276	3.219	0.165	5	1	79.55	0.25963	-1	0.866	0.166667	A	A	Post	G	train	0.58855	0.853	G	G
cyperquat	Cyperquat	D	D	HRAC2020	HRAC2020_test	[n+]1(C([H])([H])[H])c([H])c([H])c(c([H])c1[H])c2c([H])c([H])c([H])c([H])c2[H]	170.236	-2.356	-2.356	0	0	3.88	0.019358	0	0.238	0.5	D	D		NS	train	2.11997	0.866	NS	NS
cyprazine	Cyprazine	C1	C1	HRAC2020	HRAC2020_train	Clc(nc(N([H])C([H])(C([H])([H])[H])C([H])([H])[H])n1)nc1N([H])C2([H])C([H])([H])C2([H])[H]	227.698	2.922	2.922	5	2	62.73	0.32569	0	0.96	0.340909	C1	C1		BL	train	0.28642	1	BL	BL
cyprazole	NA	Z	NA	Z	Z	ClC([H])([H])C(C([H])([H])[H])(C([H])([H])[H])c1nnc(N([H])C(C2([H])C([H])([H])C2([H])[H])=O)s1	259.759	2.197	2.188	4	1	54.88	0.35806	0	0.352	0.396552	C2	C2		NA	cases	0.54915	0.985	BL	BL
cypromid	NA	Z	NA	Z	Z	Clc(c(c([H])c([H])c1N([H])C(C2([H])C([H])([H])C2([H])[H])=O)Cl)c1[H]	230.095	3.391	3.391	2	1	29.1	0.15329	0	0.54	0.305556	C2	C2		NA	cases	0.44577	0.901	BL	BL
daimuron	Dymron=Daimuron	Z	Z	HRAC2020	Z	CC1=CC=C(C=C1)NC(=O)NC(C)(C)C2=CC=CC=C2	268.361	3.567	3.566	3	2	41.13	0.1628	0	0.754	0.30303	C2	C2		NA	cases	0.84131	0.663	BL	BL
dalapon	Dalapon	N	N	HRAC2020	HRAC2020_train	CC(Cl)(Cl)C(O)=O	142.97	1.439	-1.541	2	1	37.3	0.28691	-1	0.698	0.384615	N	N		G	train	0.59703	0.87	G	G
dazomet	NA	Z	Z	Z	Z	CN1CSC(=S)N(C)C1	162.277	0.229	0.176	2	0	6.48	0.42812	1	0.464	0.488889	C1	C1		NA	cases	1.16713	0.507	G	G
delachlor	Delachlor	K3	K3	HRAC2020	HRAC2020_train	ClC([H])([H])C(N(C([H])([H])OC([H])([H])C([H])(C([H])([H])[H])C([H])([H])[H])c1c(C([H])([H])[H])c([H])c([H])c([H])c1C([H])([H])[H])=O	283.8	3.397	3.397	3	0	29.54	0.11584	0	0.968	0.212766	K3	K3		G	train	0.46227	0.974	G	G
desmedipham	Desmedipham	C1	C1	HRAC2020	HRAC2020_train	CCOC(=O)NC1=CC=CC(OC(=O)NC2=CC=CC=C2)=C1	300.316	3.464	3.464	6	2	76.66	0.29058	0	0.832	0.205128	C1	C1	Post	BL	test	0.46583	0.789	BL	BL
desmetryn	Desmetryne	C1	C1	HRAC2020	HRAC2020_train	S(c1nc(nc(n1)NC(C)C)NC)C	213.306	2.597	2.597	5	2	62.73	0.42755	0	0.998	0.138889	C1	C1	Post	BL	train	0.56314	0.999	BL	BL
di-allate	NA	NA	N	HRAC_REST	HRAC_REST	CC(C)N(C(C)C)C(=O)SC\C(Cl)=C\Cl	270.223	3.965	3.965	2	0	20.31	0.16839	0	0.54	0.0384615	K3	N		G	test	0.62349	0.874	G	G
dicamba	Dicamba	O	O	HRAC2020	HRAC2020_train	COC1=C(Cl)C=CC(Cl)=C1C(O)=O	221.041	2.635	-0.683	3	1	46.53	0.2402	-1	0.914	0.153846	O	O		BL	train	0.57834	0.942	BL	BL
dichlobenil	Dichlobenil	L	L	HRAC2020	HRAC2020_train	ClC1=CC=CC(Cl)=C1C#N	172.014	2.752	2.752	1	0	23.79	0.10778	0	0.714	0.388889	L	L		NA	cases	1.07573	0.599	G	G
dichloralurea	NA	Z	NA	Z	Z	ClC([C@]([H])(N([H])C(N([H])[C@@]([H])(C(Cl)(Cl)Cl)O[H])=O)O[H])(Cl)Cl	354.833	1.883	1.874	5	4	81.59	0.30291	0	0.4	0.560976	C2	C2		NA	cases	1.55758	0.809	BL	BL
dichlormate	NA	Z	NA	Z	Z	Clc(c(c([H])c([H])c1C([H])([H])OC(N([H])C([H])([H])[H])=O)Cl)c1[H]	234.083	3.035	3.035	3	1	38.33	0.20374	0	0.56	0.222222	K2	K2		NA	cases	0.5243	0.984	BL	BL
dichlorprop	Dichlorprop	O	O	HRAC2020	HRAC2020_train	CC(OC1=C(Cl)C=C(Cl)C=C1)C(O)=O	235.068	3.054	0.06	3	1	46.53	0.22177	-1	0.986	0	O	O	Post	BL	train	0	0.999	BL	BL
dichlorprop-P	NA	NA	O	HRAC_REST	HRAC_REST	Clc1cc(Cl)ccc1O[C@@H](C(=O)O)C	235.068	3.054	0.06	3	1	46.53	0.22177	-1	0.776	0.148148	O	O		BL	train	0	0.999	BL	BL
diclofop	Diclofop-methyl	A	A	HRAC2020	HRAC2020_test	Clc2cc(Cl)ccc2Oc1ccc(OC(C(=O)O)C)cc1	327.166	4.355	1.341	4	1	55.76	0.19826	-1	0.784	0.037037	A	A	Post	G	train	0.43949	0.847	G	G
diclosulam	Diclosulam	B	B	HRAC2020	HRAC2020_train	CCOC1=NC(F)=CC2=NC(=NN12)S(=O)(=O)NC1=C(Cl)C=CC=C1Cl	406.224	2.871	0.195	7	1	98.48	0.33943	1	0.954	0.0875	B	B	Pre	BL	train	0.64005	0.981	BL	BL
diethamquat	NA	NA	D	HRAC_REST	HRAC_REST	CCN(CC)C(=O)C[N+]1=CC=C(C=C1)C2=CC=[N+](C=C2)CC(=O)N(CC)CC	384.525	-4.533	-4.533	4	0	48.38	0.12273	0	0.33	0.372881	K3	K3		NS	train	1.62877	0.785	NS	NS
diethatyl	Diethatyl-ethyl	K3	K3	HRAC2020	HRAC2020_train	ClC([H])([H])C(N(C([H])([H])C(=O)O[H])c1c(c([H])c([H])c([H])c1C([H])([H])C([H])([H])[H])C([H])([H])C([H])([H])[H])=O	283.757	2.284	-1.138	4	1	57.61	0.19388	-1	0.808	0.306122	K3	K3	Pre	G	train	1.02542	0.798	G	BL
difenopenten	NA	Z	NA	Z	Z	CC(C=CC(=O)O)OC1=CC=C(C=C1)OC2=CC=C(C=C2)C(F)(F)F	352.312	4.388	1.53	4	1	55.76	0.17895	-1	0.518	0.344828	A	A		NA	cases	0.6156	0.659	G	G
difenoxuron	Difenoxuron	C2	C2	HRAC2020	HRAC2020_test	O=C(N(C)C)Nc2ccc(Oc1ccc(OC)cc1)cc2	286.333	2.796	2.796	5	1	50.8	0.20954	0	0.804	0.302326	C2	C2		BL	test	0.69277	0.539	G	G
difenzoquat	Difenzoquat	Z	Z	HRAC2020	Z	Cn1c(cc(c2ccccc2)[n+]1C)c1ccccc1	249.338	-0.765	-0.765	0	0	8.81	0.047252	0	0.154	0.578947	D	D	Post	NA	cases	1.95054	0.487	NS	NS
diflufenican	Diflufenican	F1	F1	HRAC2020	HRAC2020_test	FC1=CC=C(NC(=O)C2=C(OC3=CC(=CC=C3)C(F)(F)F)N=CC=C2)C(F)=C1	394.303	4.673	4.673	4	1	51.22	0.16661	0	0.604	0.142857	F1	F1	Both	NA	cases	1.23999	0.731	BL	BL
diflufenzopyr	Diflufenzopyr-sodium	P	P	HRAC2020	Z	C\C(=N/NC(=O)NC1=CC(F)=CC(F)=C1)C1=NC=CC=C1C(O)=O	334.284	2.701	0.32	7	3	103.68	0.34596	-1	0.24	0.37931	C2	B	Post	NA	cases	1.30321	0.826	BL	NS
dimefuron	Dimefuron	C2	C2	HRAC2020	HRAC2020_train	CN(C)C(=O)NC1=CC=C(N2N=C(OC2=O)C(C)(C)C)C(Cl)=C1	338.796	2.875	2.875	6	1	80.37	0.26736	0	0.702	0.2	C2	C2	Both	BL	train	0.72923	0.919	BL	BL
dimepiperate	Dimepiperate	N	N	HRAC2020	HRAC2020_train	CC(C)(SC(=O)N1CCCCC1)C1=CC=CC=C1	263.404	3.968	3.968	2	0	20.31	0.16304	0	0.828	0.309524	N	N		G	train	0.20628	0.981	G	G
dimethachlor	Dimethachlor	K3	K3	HRAC2020	HRAC2020_train	COCCN(C(=O)CCl)C1=C(C)C=CC=C1C	255.746	2.399	2.399	3	0	29.54	0.12984	0	0.998	0.0888889	K3	K3	Pre	G	train	0.13482	0.978	G	G
dimethametryn	Dimethametryn	C1	C1	HRAC2020	HRAC2020_train	CCNC1=NC(SC)=NC(NC(C)C(C)C)=N1	255.387	3.609	3.608	5	2	62.73	0.34913	0	1	0.0571429	C1	C1		BL	train	0.43668	0.923	BL	BL
dimethenamid	Dimethenamid	K3	K3	HRAC2020	HRAC2020_train	COCC(C)N(C(=O)CCl)C1=C(C)SC=C1C	275.799	2.432	2.432	3	0	29.54	0.22174	0	0.968	0.173913	K3	K3	Post	G	train	0	0.986	G	G
dimethenamid-P	NA	NA	K3	HRAC_REST	HRAC_REST	Cc1csc(C)c1N([C@@H](C)COC)C(=O)CCl	275.799	2.432	2.432	3	0	29.54	0.22174	0	0.96	0.148936	K3	K3		G	train	0	0.986	G	G
dimexano	NA	NA	O	HRAC_REST	HRAC_REST	C(SSC(OC)=S)(OC)=S	214.347	2.318	2.318	2	0	18.46	0.70054	0	0.406	0.690476	N	N		BL	train	1.98377	0.695	BL	BL
dimidazon	NA	NA	E	HRAC_REST	HRAC_REST	O(C([H])([H])[H])C(=C(C([H])=N1)OC([H])([H])[H])C(N1c2c([H])c([H])c([H])c([H])c2[H])=O	232.24	1.13	1.13	4	0	53.35	0.26721	0	0.208	0.357143	C1	A		BL	train	0.95982	0.828	BL	BL
dinitramine	Dinitramine	K1	K1	HRAC2020	HRAC2020_train	CCN(CC)C1=C(C(N)=C(C=C1[N+]([O-])=O)C(F)(F)F)[N+]([O-])=O	322.245	3.439	3.439	6	1	120.9	0.36058	-2	0.938	0.0943396	K1	K1		G	train	0.83549	0.848	G	G
dinofenate	NA	NA	M	HRAC_REST	HRAC_REST	O(C(=O)Oc1c([H])c([H])c(c([H])c1[N+](=O)[O-])[N+](=O)[O-])c2c(c([H])c(c([H])c2[C@]([H])(C([H])([H])[H])C([H])([H])C([H])([H])[H])[N+](=O)[O-])[N+](=O)[O-]	450.32	3.531	3.531	11	0	218.81	0.48926	-4	0.414	0.207547	M	E		NA	cases	2.39371	0.383	G	G
dinoprop	NA	NA	M	HRAC_REST	HRAC_REST	O([H])c(c(c([H])c(c1C([H])([H])[H])[N+](=O)[O-])[N+](=O)[O-])c1C([H])(C([H])([H])[H])C([H])([H])[H]	240.217	3.252	0.973	5	1	111.87	0.41957	-2	0.936	0	M	M		NA	cases	1.37659	0.738	BL	G
dinosam	Dinosam	M	M	HRAC2020	HRAC2020_test	O([H])c1c(c([H])c(c([H])c1[C@@]([H])(C([H])([H])[H])C([H])([H])C([H])([H])C([H])([H])[H])[N+](=O)[O-])[N+](=O)[O-]	254.244	3.927	1.513	5	1	111.87	0.38613	-2	0.916	0.173077	M	M		NA	cases	1.05844	0.711	BL	G
dinoseb	Dinoseb	M	M	HRAC2020	HRAC2020_train	CCC(C)C1=C(O)C(=CC(=C1)[N+]([O-])=O)[N+]([O-])=O	240.217	3.374	0.932	5	1	111.87	0.41602	-2	0.944	0.113636	M	M	Both	NA	cases	1.32872	0.823	BL	BL
dinoterb	Dinoterb	M	M	HRAC2020	HRAC2020_train	CC(C)(C)C1=C(O)C(=CC(=C1)[N+]([O-])=O)[N+]([O-])=O	240.217	3.455	1.286	5	1	111.87	0.4246	-2	0.952	0.113636	M	M	Both	NA	cases	1.38524	0.737	BL	G
diphenamid	Diphenamid	Z	K3	HRAC2020	Z	CN(C)C(=O)C(C1=CC=CC=C1)C1=CC=CC=C1	239.319	2.664	2.664	2	0	20.31	0.08375	0	0.312	0.333333	N	C2	Pre	G	train	0.88909	0.961	G	G
dipropalin	NA	NA	K1	HRAC_REST	HRAC_REST	[O-][N+](c1c([H])c(C([H])([H])[H])c([H])c(c1N(C([H])([H])C([H])([H])C([H])([H])[H])C([H])([H])C([H])([H])C([H])([H])[H])[N+](=O)[O-])=O	281.313	3.91	3.91	5	0	94.88	0.28911	-2	0.936	0.127273	K1	K1		G	test	0.54926	0.957	G	G
dipropetryn	Dipropetryn	C1	C1	HRAC2020	HRAC2020_test	S(C([H])([H])C([H])([H])[H])c(nc1N([H])C([H])(C([H])([H])[H])C([H])([H])[H])nc(n1)N([H])C([H])(C([H])([H])[H])C([H])([H])[H]	255.387	3.894	3.894	5	2	62.73	0.34913	0	0.992	0.170732	C1	C1		BL	train	0.46479	0.905	BL	BL
diquat	Diquat	D	D	HRAC2020	HRAC2020_train	C1C[n+]2c(cccc2)c2[n+]1cccc2	184.242	-6.391	-6.391	0	0	7.76	0.038972	0	0.642	0.557692	D	D		NS	train	1.48412	0.904	NS	NS
disul	NA	Z	NA	Z	Z	Clc1c([H])c(c([H])c([H])c1OC([H])([H])C([H])([H])OS(=O)(=O)O[H])Cl	287.12	1.75	0.105	5	1	72.83	0.33064	-1	0.282	0.491525	N	N		NA	cases	0.92896	0.976	BL	BL
dithiopyr	Dithiopyr	K1	K1	HRAC2020	HRAC2020_test	CSC(=O)C1=C(N=C(C(C(=O)SC)=C1CC(C)C)C(F)(F)F)C(F)F	401.42	4.535	4.535	3	0	47.03	0.26437	0	0.23	0.34	K1	K1	Both	G	train	0.6093	0.926	G	G
diuron	Diuron	C2	C2	HRAC2020	HRAC2020_test	CN(C)C(=O)NC1=CC(Cl)=C(Cl)C=C1	233.098	2.815	2.815	3	1	32.34	0.16684	0	0.996	0.0606061	C2	C2		BL	train	0.36952	1	BL	BL
DMPA	DMPA	K1	K1	HRAC2020	HRAC2020_train	Clc1c([H])c(c([H])c([H])c1OP(N([H])C([H])(C([H])([H])[H])C([H])([H])[H])(OC([H])([H])[H])=S)Cl	314.172	4.371	4.261	3	1	30.49	0.28376	0	0.662	0.446429	K1	K1		G	test	0.81348	0.532	BL	BL
DNOC	DNOC	M	M	HRAC2020	HRAC2020_train	CC1=CC(=CC(=C1O)[N+]([O-])=O)[N+]([O-])=O	198.136	2.038	-0.914	5	1	111.87	0.53114	-2	0.936	0.113636	M	M		NA	cases	1.06891	0.88	BL	BL
EBEP	NA	NA	H	NA	NA	CCCCC(CC)CP(=O)(CC(CC)CCCC)OCC	318.483	6.475	6.475	2	0	26.3	0.09483	0	#N/A	0.490196	#N/A	#N/A		NA	cases	1.76439	0.825	G	G
eglinazine	Eglinazine-ethyl	C1	C1	HRAC2020	HRAC2020_train	CCNC1=NC(=NC(=N1)NCC(=O)O)Cl	231.643	0.966	-1.974	7	3	100.03	0.47724	-1	0.922	0.0930233	C1	C1		BL	train	1.16346	0.922	BL	BL
endothal	Endothal	R	P	HRAC2020	Z	O=C(O)C1C(C(=O)O)C2OC1CC2	186.166	-0.267	-3.42	5	2	83.83	0.50957	-2	0.266	0.566667	K1	A	Both	NA	cases	1.8627	0.429	NS	NS
epronaz	NA	NA	K3	HRAC_REST	HRAC_REST	CCCN(CC)C(=O)N1C=NC(=N1)S(=O)(=O)CCC	288.371	1.078	1.078	6	0	85.16	0.33296	0	0.476	0.173913	K3	K3		G	test	1.09651	0.359	G	G
EPTC	EPTC	N	N	HRAC2020	HRAC2020_train	CCCN(CCC)C(=O)SCC	189.321	3.055	3.055	2	0	20.31	0.20702	0	0.986	0	N	N		G	train	0.32067	0.973	G	G
erbon	NA	Z	NA	Z	Z	ClC(C([H])([H])[H])(C(=O)OC([H])([H])C([H])([H])Oc1c([H])c(c(c([H])c1Cl)Cl)Cl)Cl	366.457	5.121	5.121	3	0	35.53	0.13865	0	0.466	0.333333	O	A		NA	cases	1.05003	0.707	BL	BL
erlujixiancaoan	NA	NA	C2	HRAC_REST	HRAC_REST	CCCC(C)C(=O)NC1=CC(=C(C=C1)Cl)Cl	260.165	4.519	4.519	2	1	29.1	0.12383	0	0.748	0.0645161	C2	C2		BL	train	0.37923	0.959	BL	BL
esprocarb	Esprocarb	N	N	HRAC2020	HRAC2020_train	CCN(C(C)C(C)C)C(=O)SCC1=CC=CC=C1	265.42	3.82	3.82	2	0	20.31	0.15466	0	0.958	0.181818	N	N	Both	G	train	0.20628	0.994	G	G
ethachlor	NA	NA	K3	HRAC_REST	HRAC_REST	ClC([H])([H])C(N(C([H])([H])OC([H])([H])C([H])([H])[H])c1c([H])c([H])c([H])c([H])c1C([H])([H])C([H])([H])[H])=O	255.746	2.507	2.507	3	0	29.54	0.1289	0	0.958	0.0930233	K3	K3		G	train	0.13482	0.979	G	G
ethalfluralin	Ethalfluralin	K1	K1	HRAC2020	HRAC2020_train	CCN(CC(C)=C)C1=C(C=C(C=C1[N+]([O-])=O)C(F)(F)F)[N+]([O-])=O	333.269	4.24	4.24	5	0	94.88	0.27383	-2	0.964	0.0943396	K1	K1		G	train	0.36249	0.961	G	G
ethametsulfuron	Ethametsulfuron-methyl	B	NA	HRAC2020	HRAC2020_train	S(c1c([H])c([H])c([H])c([H])c1C(=O)O[H])(N([H])C(N([H])c2nc(nc(N([H])C([H])([H])[H])n2)OC([H])([H])C([H])([H])[H])=O)(=O)=O	396.384	1.195	-2.234	12	4	172.5	0.51365	-1	0.996	0.108108	B	B	Post	NA	cases	1.17965	0.964	NS	NS
ethidimuron	Ethidimuron	C2	C2	HRAC2020	HRAC2020_train	CCS(=O)(=O)C1=NN=C(S1)N(C)C(=O)NC	264.326	0.135	0.134	7	1	92.26	0.53375	0	0.742	0.223881	C2	C2		BL	test	0.89634	0.712	BL	BL
ethiolate	NA	NA	N	HRAC_REST	HRAC_REST	CCSC(=O)N(CC)CC	161.267	1.973	1.973	2	0	20.31	0.24858	0	0.954	0.225806	N	N		G	train	0.86974	0.896	G	G
ethiozin	Ethiozin	C1	C1	HRAC2020	HRAC2020_train	S(C([H])([H])C([H])([H])[H])C(=NN=C(C1=O)C(C([H])([H])[H])(C([H])([H])[H])C([H])([H])[H])N1N([H])[H]	228.318	1.987	1.987	4	1	73.8	0.41782	0	0.93	0.113208	C1	C1		BL	train	0.59334	0.973	BL	BL
ethofumesate	Ethofumesate	N	N	HRAC2020	HRAC2020_train	CCOC1OC2=C(C=C(OS(C)(=O)=O)C=C2)C1(C)C	286.349	2.077	2.077	5	0	61.83	0.28709	0	0.796	0.12963	N	N	Both	G	train	0.82801	0.887	G	G
ethoxyfen	NA	NA	E	HRAC_REST	HRAC_REST	Clc1c([H])c(C(F)(F)F)c([H])c([H])c1Oc(c([H])c([H])c(c2C(=O)O[C@]([H])(C(=O)O[H])C([H])([H])[H])Cl)c2[H]	423.175	4.934	2.16	5	1	72.83	0.21141	-1	0.71	0.1	A	A		BL	train	0.75878	0.909	BL	BL
ethoxysulfuron	Ethoxysulfuron	B	B	HRAC2020	HRAC2020_train	CCOC1=CC=CC=C1OS(=O)(=O)NC(=O)NC1=NC(OC)=CC(OC)=N1	398.397	2.028	0.032	11	2	137.97	0.43564	0	0.966	0.164384	B	B		NS	train	0.53214	0.917	NS	NS
etinofen	Etinofen	M	M	HRAC2020	HRAC2020_train	O(C([H])([H])C([H])([H])[H])C([H])([H])c1c([H])c(c([H])c(c1O[H])[N+](=O)[O-])[N+](=O)[O-]	242.189	2.465	-0.632	6	1	121.1	0.47496	-2	0.908	0.226415	M	M		NA	cases	1.11532	0.871	BL	BL
etnipromid	NA	NA	E	HRAC_REST	HRAC_REST	CCNC(=O)C(C)OC1=C(C=CC(=C1)OC2=C(C=C(C=C2)Cl)Cl)[N+](=O)[O-]	399.233	4.119	4.119	6	1	93.38	0.26057	-1	0.39	0.258065	E	E		BL	train	0.69866	0.921	BL	BL
etobenzanid	Etobenzanid	Z	Z	HRAC2020	Z	CCOCOC1=CC=C(C=C1)C(=O)NC1=C(Cl)C(Cl)=CC=C1	340.208	4.591	4.591	4	1	47.56	0.17599	0	0.448	0.309524	O	O	Both	NA	cases	0.71254	0.626	BL	BL
EXD	NA	Z	NA	Z	Z	S(C(OC([H])([H])C([H])([H])[H])=S)SC(OC([H])([H])C([H])([H])[H])=S	242.401	2.997	2.997	2	0	18.46	0.59686	0	0.476	0.64	N	N		NA	cases	1.06546	0.551	G	BL
fenasulam	NA	NA	I	NA	NA	CC1=C(C=CC(=C1)Cl)OCC(=O)NC2=CC=C(C=C2)S(=O)(=O)NC(=O)OC	412.851	3.136	2.465	8	2	110.8	0.33222	0	#N/A	0.282353	#N/A	#N/A		NA	cases	1.30592	0.7	BL	BL
fenoprop	Fenoprop	O	O	HRAC2020	HRAC2020_train	CC(C(O)=O)OC1=C(Cl)C=C(Cl)C(Cl)=C1	269.513	3.685	0.596	3	1	46.53	0.2026	-1	0.986	0	O	O		BL	train	0.68019	0.99	BL	BL
fenoxaprop	Fenoxaprop-ethyl	A	A	HRAC2020	HRAC2020_train	CC(OC1=CC=C(OC2=NC3=CC=C(Cl)C=C3O2)C=C1)C(O)=O	333.73	3.617	1.086	6	1	81.79	0.29632	-1	0.866	0.195652	A	A	Post	G	train	0	0.956	G	G
fenoxaprop-P	NA	NA	A	HRAC_REST	HRAC_REST	Clc(c([H])c([H])c(c12)nc(Oc(c([H])c([H])c3O[C@@]([H])(C(=O)O[H])C([H])([H])[H])c([H])c3[H])o1)c2[H]	333.73	3.617	1.086	6	1	81.79	0.29632	-1	0.838	0.222222	A	A	Post	G	train	0	0.956	G	G
fenoxasulfone	Fenoxasulfone	K3	K3	HRAC2020	HRAC2020_train	CC1(C)CC(S(=O)(CC2=C(Cl)C=C(OCC)C(Cl)=C2)=O)=NO1	366.265	3.688	3.688	5	0	64.96	0.23977	0	0.63	0.361446	K3	K3		G	train	0.84774	0.895	G	G
fenquinotrione	Fenquinotrione	F2	F2	HRAC2020	HRAC2020_train	COC1=CC=C(C=C1)N2C3=C(C(=CC=C3)Cl)N=C(C2=O)C(=O)C4C(=O)CCCC4=O	424.843	1.846	0.457	6	0	95.33	0.25591	0	0.672	0.275862	F2	F2		NA	cases	1.01607	0.729	BL	BL
fenteracol	NA	Z	NA	Z	Z	C1=C(C(=CC(=C1Cl)Cl)Cl)OCCO	241.502	3.177	3.177	2	1	29.46	0.14138	0	0.552	0.206897	O	O		NA	cases	0.78029	0.885	BL	BL
fenthiaprop	Fenthiaprop	A	A	HRAC2020	HRAC2020_test	CC(C(=O)O)OC1=CC=C(C=C1)OC2=NC3=C(S2)C=C(C=C3)Cl	349.795	4.094	1.04	5	1	68.65	0.31415	-1	0.756	0.152174	A	A		G	train	0.49282	0.95	G	G
fentrazamide	Fentrazamide	K3	K3	HRAC2020	HRAC2020_test	CCN(C1CCCCC1)C(=O)N1N=NN(C1=O)C1=CC=CC=C1Cl	349.822	3.138	3.138	5	0	73.02	0.23121	0	0.396	0.253968	K3	E	Pre	G	train	0.74208	0.829	G	G
fenuron	Fenuron	C2	C2	HRAC2020	HRAC2020_train	CN(C)C(=O)NC1=CC=CC=C1	164.208	1.377	1.377	3	1	32.34	0.20431	0	1	0.0714286	C2	C2		BL	test	0.75648	0.841	BL	BL
flamprop	NA	Z	NA	Z	Z	Fc2ccc(N(C(=O)c1ccccc1)C(C(=O)O)C)cc2Cl	321.738	3.514	0.385	4	1	57.61	0.18442	-1	0.224	0.369565	E	O	Post	NA	cases	0.79162	0.55	BL	BL
flamprop-M	Flamprop-m	Z	Z	HRAC2020	Z	Clc(c(c([H])c([H])c1N(C(c2c([H])c([H])c([H])c([H])c2[H])=O)[C@@]([H])(C(=O)O[H])C([H])([H])[H])F)c1[H]	321.738	3.514	0.385	4	1	57.61	0.18442	-1	0.24	0.326087	E	K3	Post	NA	cases	0.79162	0.55	BL	BL
flazasulfuron	Flazasulfuron	B	B	HRAC2020	HRAC2020_train	COC1=CC(OC)=NC(NC(=O)NS(=O)(=O)C2=NC=CC=C2C(F)(F)F)=N1	407.33	2.092	-0.132	10	2	132.4	0.43096	0	1	0.0666667	B	B	Both	NS	train	0.71048	0.84	NS	NS
florasulam	Florasulam	B	B	HRAC2020	HRAC2020_train	COC1=NC=C(F)C2=NC(=NN12)S(=O)(=O)NC1=C(F)C=CC=C1F	359.288	2.144	-0.83	7	1	98.48	0.38533	1	0.968	0.0945946	B	B	Post	BL	train	0.64131	0.946	BL	BL
florpyrauxifen	Florpyrauxifen	O	NA	HRAC2020	HRAC2020_train	COC1=C(C=CC(=C1F)C2=NC(=C(C(=C2F)N)Cl)C(=O)O)Cl	349.122	2.893	0.117	5	2	85.44	0.27098	0	0.922	0	O	O		NA	cases	0.44238	0.722	BL	BL
fluazifop	Fluazifop-butyl	A	A	HRAC2020	HRAC2020_train	CC(OC1=CC=C(OC2=CC=C(C=N2)C(F)(F)F)C=C1)C(O)=O	327.262	3.371	0.39	5	1	68.65	0.2482	-1	0.85	0.170732	A	A	Post	G	test	0	0.923	G	G
fluazifop-P	NA	NA	A	HRAC_REST	HRAC_REST	FC(c(c([H])n1)c([H])c([H])c1Oc(c([H])c([H])c2O[C@@]([H])(C(=O)O[H])C([H])([H])[H])c([H])c2[H])(F)F	327.262	3.371	0.39	5	1	68.65	0.2482	-1	0.858	0.0526316	A	A		G	train	0.31407	0.923	G	G
fluazolate	NA	NA	E	HRAC_REST	HRAC_REST	CC(C)OC(=O)C1=C(Cl)C=C(F)C(=C1)C1=NN(C)C(=C1Br)C(F)(F)F	443.63	5.309	5.309	3	0	44.12	0.15261	0	0.186	0.322581	K1	E	Pre	BL	test	0.9108	0.704	BL	BL
flucarbazone	Flucarbazone-Na	B	B	HRAC2020	HRAC2020_test	S(c1c([H])c([H])c([H])c([H])c1OC(F)(F)F)(N([H])C(N2C(N(C([H])([H])[H])C(=N2)OC([H])([H])[H])=O)=O)(=O)=O	396.303	1.564	0.479	8	1	121.52	0.4142	0	0.816	0.220779	B	B	Post	NA	cases	0.9489	0.733	BL	BL
flucetosulfuron	Flucetosulfuron	B	B	HRAC2020	HRAC2020_train	COCC(=O)OC(C(C)F)C1=NC=CC=C1S(=O)(=O)NC(=O)NC1=NC(OC)=CC(OC)=N1	487.466	1.554	-0.442	13	2	167.93	0.42942	0	1	0.1	B	B		NA	cases	1.14927	0.931	NS	NS
fluchloralin	Fluchloralin	K1	K1	HRAC2020	HRAC2020_train	[O-][N+](=O)c1cc(cc([N+]([O-])=O)c1N(CCCl)CCC)C(F)(F)F	355.703	4.437	4.437	5	0	94.88	0.26489	-2	0.946	0.155172	K1	K1		G	train	0.36249	0.954	G	G
flufenacet	Flufenacet	K3	K3	HRAC2020	HRAC2020_test	CC(C)N(C(=O)COC1=NN=C(S1)C(F)(F)F)C1=CC=C(F)C=C1	363.336	3.617	3.617	5	0	55.32	0.27433	0	0.424	0.295082	K3	K3	Both	G	train	0.84882	0.804	G	G
flufenican	NA	NA	F1	HRAC_REST	HRAC_REST	FC(c(c([H])c([H])c([H])c1Oc2c(c([H])c([H])c([H])n2)C(N([H])c3c([H])c([H])c([H])c([H])c3[H])=O)c1[H])(F)F	358.322	4.379	4.379	4	1	51.22	0.17474	0	0.3	0.375	F1	A		NA	cases	0.95815	0.691	BL	BL
flufenpyr	NA	NA	E	HRAC_REST	HRAC_REST	Clc(c([H])c(c1N2C(C(C([H])([H])[H])=C(C(F)(F)F)C([H])=N2)=O)F)c(c1[H])OC([H])([H])C(=O)O[H]	380.685	2.131	-0.245	5	1	81.42	0.26025	-1	0.544	0.291667	E	E		BL	train	0.63939	0.916	BL	BL
flumetsulam	Flumetsulam	B	B	HRAC2020	HRAC2020_train	CC1=NC2=NC(=NN2C=C1)S(=O)(=O)NC1=C(F)C=CC=C1F	325.298	2.302	-0.681	6	1	89.25	0.36848	1	0.796	0.144928	B	B		BL	train	0.64131	0.963	BL	BL
flumezin	NA	Z	NA	Z	Z	FC(c(c([H])c([H])c([H])c1N(C(N2C([H])([H])[H])=O)C(C([H])([H])O2)=O)c1[H])(F)F	274.201	1.583	1.583	5	0	49.85	0.23812	0	0.444	0.394737	E	E		NA	cases	1.25108	0.706	BL	BL
flumiclorac	Flumiclorac-pentyl	E	E	HRAC2020	HRAC2020_train	Clc(c([H])c(c1N2C(C(C([H])([H])C([H])([H])C([H])([H])C3([H])[H])=C3C2=O)=O)F)c(c1[H])OC([H])([H])C(=O)O[H]	353.736	2.914	0.277	6	1	83.91	0.27444	-1	0.868	0.265625	E	E	Both	BL	train	0.7417	0.906	BL	BL
flumioxazin	Flumioxazin	E	E	HRAC2020	HRAC2020_train	FC1=CC2=C(C=C1N1C(=O)C3=C(CCCC3)C1=O)N(CC#C)C(=O)CO2	354.34	1.729	1.729	6	0	66.92	0.22287	0	0.804	0.296875	E	E	Pre	BL	train	1.00851	0.847	BL	BL
flumipropyn	Flumipropyn	E	E	HRAC2020	HRAC2020_train	CC(C#C)OC1=C(C=C(C(=C1)N2C(=O)C3=C(C2=O)CCCC3)F)Cl	347.776	4.068	4.068	4	0	46.61	0.15829	0	0.91	0.166667	E	E		BL	train	0.75835	0.897	BL	BL
fluometuron	Fluometuron	C2	C2	HRAC2020	HRAC2020_train	CN(C)C(=O)NC1=CC(=CC=C1)C(F)(F)F	232.207	2.573	2.573	3	1	32.34	0.16822	0	0.996	0	C2	C2		BL	train	0.60885	0.996	BL	BL
fluorodifen	Fluorodifen	E	E	HRAC2020	HRAC2020_train	[O-][N+](=O)c2ccc(Oc1ccc(cc1[N+]([O-])=O)C(F)(F)F)cc2	328.206	4.001	4.001	5	0	100.87	0.32226	-2	0.794	0.195652	E	E		BL	train	0.70153	0.923	BL	BL
fluoroglycofen	Fluoroglycofen-ethyl	E	E	HRAC2020	HRAC2020_train	Clc2cc(ccc2Oc1cc(C(=O)OCC(=O)O)c([N+]([O-])=O)cc1)C(F)(F)	401.71	3.395	1.267	7	1	118.65	0.3283	-2	0.906	0.235294	E	E	Post	BL	train	0.82013	0.934	BL	BL
fluoromidine	NA	Z	NA	Z	Z	Clc(c([H])n1)c([H])c2c1nc(C(F)(F)F)n2[H]	221.57	2.491	1.485	2	1	41.57	0.25695	1	0.338	0.510638	C1	L		NA	cases	0.93686	0.671	BL	BL
fluoronitrofen	Fluoronitrofen	E	E	HRAC2020	HRAC2020_train	Clc1c([H])c(c([H])c(c1Oc2c([H])c([H])c(c([H])c2[H])[N+](=O)[O-])F)Cl	302.09	4.745	4.745	3	0	55.05	0.19825	-1	0.92	0.195652	E	E		BL	train	0.30613	0.995	BL	BL
fluothiuron	Fluothiuron	C2	C2	HRAC2020	HRAC2020_train	CN(C)C(=O)NC1=CC(=C(C=C1)SC(F)(F)Cl)Cl	315.17	4.121	4.121	3	1	32.34	0.21818	0	0.976	0.184211	C2	C2		BL	train	0.95838	0.979	BL	BL
flupoxam	Flupoxam	L	L	HRAC2020	HRAC2020_train	NC(=O)C1=NN(C(=N1)C1=CC=CC=C1)C1=CC=C(Cl)C(COCC(F)(F)C(F)(F)F)=C1	460.793	4.221	4.221	5	1	83.03	0.21563	0	0.606	0.3	L	L	Both	NA	cases	1.11553	0.619	BL	BL
flupropacil	NA	NA	E	HRAC_REST	HRAC_REST	CC(C)OC(=O)C1=CC(=CC=C1Cl)N1C(=O)C=C(N(C)C1=O)C(F)(F)F	390.748	2.284	2.284	4	0	70.3	0.21419	0	0.65	0.114754	E	E		BL	train	0.68909	0.901	BL	BL
flupropanate	Flupropanate	N	N	HRAC2020	HRAC2020_train	[O-]C(=O)C(F)(F)C(F)F	146.042	1.276	-1.913	2	1	37.3	0.3137	-1	0.764	0.384615	N	N		G	train	0.59703	0.867	G	G
flupyrsulfuron	Flupyrsulfuron-methyl-Na	B	B	HRAC2020	HRAC2020_train	c1(c(ccc(n1)C(F)(F)F)C(=O)O)S(=O)(=O)NC(=O)Nc1nc(cc(n1)OC)OC	451.34	1.681	-0.879	12	3	169.7	0.48407	-1	1	0.105263	B	B	Post	NA	cases	0.83477	0.949	NS	NS
fluridone	Fluridone	F1	F1	HRAC2020	HRAC2020_train	CN1C=C(C(=O)C(=C1)C1=CC(=CC=C1)C(F)(F)F)C1=CC=CC=C1	329.324	3.854	3.854	1	0	22	0.069499	0	0.72	0.408163	F1	F1		NA	cases	1.32717	0.587	G	BL
flurochloridone	Flurochloridone	F1	F1	HRAC2020	HRAC2020_train	FC(F)(F)C1=CC(=CC=C1)N1CC(CCl)C(Cl)C1=O	312.12	3.617	3.617	2	0	20.31	0.08269	0	0.71	0.340426	F1	F1	Pre	NA	cases	0.72	0.663	G	G
fluroxypyr	Fluroxypyr	O	O	HRAC2020	HRAC2020_train	NC1=C(Cl)C(OCC(O)=O)=NC(F)=C1Cl	255.034	1.158	-0.892	5	2	85.44	0.37671	0	0.87	0.173913	O	O	Post	BL	test	0.83483	0.926	BL	BL
flurtamone	Flurtamone	F1	F1	HRAC2020	HRAC2020_train	CNC1=C(C(=O)C(O1)C1=CC=CC=C1)C1=CC(=CC=C1)C(F)(F)F	333.312	3.963	3.962	3	1	38.33	0.14627	0	0.704	0.386364	F1	F1	Both	NA	cases	0.91826	0.626	BL	BL
fluthiacet	Fluthiacet-methyl	E	E	HRAC2020	HRAC2020_train	Clc(c([H])c(c1\N=C(\N2N(C3=O)C([H])([H])C([H])([H])C([H])([H])C2([H])[H])/S3)F)c(c1[H])SC([H])([H])C(=O)O[H]	389.857	2.786	1.389	4	1	76.59	0.36065	-1	0.714	0.346667	E	E	Post	BL	train	0.78713	0.853	BL	BL
fomesafen	Fomesafen	E	E	HRAC2020	HRAC2020_train	CS(=O)(=O)[N-]C(=O)c1c(ccc(Oc2c(Cl)cc(cc2)C(F)(F)F)c1)[N+](=O)[O-]	438.768	3.467	2.225	7	1	118.29	0.30367	-1	0.704	0.325	E	E	Post	BL	train	0.46585	0.955	BL	BL
foramsulfuron	Foramsulfuron	B	B	HRAC2020	HRAC2020_train	COC1=CC(OC)=NC(NC(=O)NS(=O)(=O)C2=C(C=CC=C2NC=O)C(=O)N(C)C)=N1	452.448	1.079	-0.745	13	3	168.92	0.45007	0	1	0.0540541	B	B	Post	NS	train	0.84543	0.987	NS	NS
fosamine	Fosamine	Z	Z	HRAC2020	Z	CCOP(=O)([O-])C(=O)N	153.075	-1.119	-2.537	5	2	89.62	0.65001	-1	0.182	0.583333	N	N		NA	cases	1.52714	0.544	NS	NS
fucaojing	NA	NA	C1	HRAC_REST	HRAC_REST	CC(C)NC1=NC(=NC(=N1)SC(F)F)NC(C)C	277.341	4.145	4.145	5	2	62.73	0.35049	0	0.844	0.125	C1	C1		BL	train	0.46479	0.92	BL	BL
fucaomi	NA	NA	E	HRAC_REST	HRAC_REST	COCC(=NOCC(=O)OC)C1=C(C=CC(=C1)OC2=C(C=C(C=C2)C(F)(F)F)Cl)[N+](=O)[O-]	476.796	4.602	4.602	8	0	112.17	0.28406	-1	0.502	0.227273	E	E		BL	train	1.3539	0.813	BL	BL
furyloxyfen	NA	NA	E	HRAC_REST	HRAC_REST	C1COCC1OC2=C(C=CC(=C2)OC3=C(C=C(C=C3)C(F)(F)F)Cl)[N+](=O)[O-]	403.744	4.648	4.648	5	0	73.51	0.22225	-1	0.74	0.210526	E	E		BL	train	0.64217	0.841	BL	BL
glufosinate	Glufosinate-ammonium	H	H	HRAC2020	Z	CP(=O)(O)CCC(N)C(=O)[O-]	181.129	-2.933	-3.484	5	3	100.62	0.5606	-1	0.138	0.57377	K1	N	Both	NS	train	1.21939	0.774	NS	NS
glufosinate-P	NA	NA	H	NA	NA	O=P(O)(CC[C@@H](C(=O)O)N)C	181.129	-2.933	-3.484	5	3	100.62	0.55657	-1	#N/A	0.557377	#N/A	#N/A		NA	cases	0	0.774	NS	NS
glyphosate	Glyphosate	G	G	HRAC2020	Z	OC(=O)CNCP(O)(O)=O	169.075	-3.364	-3.662	6	4	106.86	0.7149	-2	0.15	#N/A	N	N		NS	train	1.21939	0.831	NS	NS
halauxifen	Halauxifen	O	O	HRAC2020	HRAC2020_train	COC1=C(C=CC(=C1F)C2=NC(=C(C(=C2)N)Cl)C(=O)O)Cl	331.132	2.257	0.109	5	2	85.44	0.27867	0	0.922	0	O	O		BL	train	0.67071	0.852	BL	BL
halosafen	NA	NA	E	HRAC_REST	HRAC_REST	CCS(=O)(=O)NC(=O)C1=CC(OC2=C(F)C=C(C=C2Cl)C(F)(F)F)=CC=C1[N+]([O-])=O	470.786	3.842	2.381	7	1	118.29	0.30988	-1	0.42	0.24	E	E		BL	train	0.46585	0.954	BL	BL
halosulfuron	Halosulfuron-methyl	B	B	HRAC2020	HRAC2020_test	Clc(c(C(=O)O[H])c(n1C([H])([H])[H])S(N([H])C(N([H])c2nc(c([H])c(n2)OC([H])([H])[H])OC([H])([H])[H])=O)(=O)=O)n1	420.79	1.3	-1.473	12	3	174.63	0.5297	-1	0.984	0.135802	B	B	Post	NA	cases	0.85649	0.934	NS	NS
haloxydine	NA	Z	NA	Z	Z	ClC(=C1F)C(C(=C(N1[H])F)Cl)=O	199.972	0.934	-0.433	1	1	32.86	0.20659	0	0.286	0.361111	F1	F1		NA	cases	1.19365	0.604	BL	BL
haloxyfop	Haloxyfop-methyl	A	A	HRAC2020	HRAC2020_train	O=C(O)C(Oc2ccc(Oc1ncc(cc1Cl)C(F)(F)F)cc2)C	361.707	4.008	1.273	5	1	68.65	0.23261	-1	0.918	0.289474	A	A	Post	G	train	0	0.958	G	G
haloxyfop-P	NA	NA	A	HRAC_REST	HRAC_REST	C[C@H](C(O)=O)OC1=CC=C(C=C1)OC2=C(C=C(C=N2)C(F)(F)F)Cl	361.707	4.008	1.273	5	1	68.65	0.23261	-1	0.828	0.0731707	A	A		G	train	0	0.958	G	G
herbimycin	NA	Z	NA	Z	Z	CC1CC(C(C(C=C(C(C(C=CC=C(C(=O)NC2=CC(=O)C=C(C1OC)C2=O)C)OC)OC(=O)N)C)C)OC)OC	574.676	2.075	2.074	11	2	152.48	0.28505	0	0.286	0.346939	C1	C1		NA	cases	3.7109	0.676	NS	BL
hexachloroacetone	NA	Z	NA	Z	Z	ClC(C(C(Cl)(Cl)Cl)=O)(Cl)Cl	264.751	2.913	2.913	1	0	17.07	0.090186	0	0.356	0.538462	N	N		NA	cases	1.30445	0.471	G	G
hexazinone	Hexazinone	C1	C1	HRAC2020	HRAC2020_train	CN(C)C1=NC(=O)N(C2CCCCC2)C(=O)N1C	252.318	1.418	1.418	4	0	60.13	0.24872	1	0.826	0.4	C1	C1	Post	BL	test	0.66343	0.461	BL	G
huangcaoling	NA	NA	G	NA	NA	CN(C(=O)CNCP(=O)(O)O)S(=O)(=O)C	260.207	-3.071	-3.09	8	3	124.01	0.58701	-1	#N/A	#N/A	#N/A	#N/A		NA	cases	1.49706	0.713	NS	NS
imazamethabenz	Imazamethabenz-methyl	B	B	HRAC2020	HRAC2020_train	C(c1c(cc(cc1)C)C1=N[C@@](C(N1)=O)(C(C)C)C)(=O)O	274.322	1.366	-1.435	5	2	78.76	0.29881	0	0.86	0.145833	B	B	Post	NS	train	0.72833	0.789	NS	NS
imazamox	Imazamox	B	B	HRAC2020	HRAC2020_train	COCC1=CN=C(C2=NC(C)(C(C)C)C(=O)N2)C(=C1)C(O)=O	305.336	0.785	-1.932	7	2	100.88	0.36059	-1	0.944	0.145455	B	B	Both	NS	test	0.60602	0.743	NS	NS
imazapic	Imazapic	B	B	HRAC2020	HRAC2020_train	CC(C)C1(C)N=C(NC1=O)C1=NC=C(C)C=C1C(O)=O	275.309	0.893	-1.982	6	2	91.65	0.35366	-1	0.99	0	B	B	Both	NS	train	0.44452	0.867	NS	NS
imazapyr	Imazapyr	B	B	HRAC2020	HRAC2020_train	CC(C)C1(C)N=C(NC1=O)C1=C(C=CC=N1)C(O)=O	261.282	0.576	-2.088	6	2	91.65	0.37596	-1	0.99	0	B	B	Both	NS	train	0.4757	0.776	NS	NS
imazaquin	Imazaquin	B	B	HRAC2020	HRAC2020_test	CC(C)C1(C)N=C(NC1=O)C1=NC2=CC=CC=C2C=C1C(O)=O	311.342	1.605	-1.332	6	2	91.65	0.31918	-1	0.954	0.0612245	B	B	Both	NS	test	0.76245	0.545	NS	NS
imazethapyr	Imazethapyr	B	B	HRAC2020	HRAC2020_train	CCC1=CN=C(C2=NC(C)(C(C)C)C(=O)N2)C(=C1)C(O)=O	289.336	1.188	-1.679	6	2	91.65	0.33159	-1	0.984	0.0416667	B	B	Both	NS	train	0.44452	0.846	NS	NS
imazosulfuron	Imazosulfuron	B	B	HRAC2020	HRAC2020_train	COC1=CC(OC)=NC(NC(=O)NS(=O)(=O)C2=C(Cl)N=C3C=CC=CN23)=N1	412.813	1.67	-0.032	10	2	136.81	0.44195	0	0.996	0.0952381	B	B		NS	test	0.59635	0.773	NS	NS
indanofan	Indanofan	K3	Z	HRAC2020	HRAC2020_train	CCC1(CC2(CO2)C2=CC(Cl)=CC=C2)C(=O)C2=CC=CC=C2C1=O	340.809	3.954	3.954	3	0	46.67	0.17566	0	0.728	0.477273	K3	K3	Both	NA	cases	0.6934	0.598	BL	BL
indaziflam	Indaziflam	L	L	HRAC2020	HRAC2020_train	CC(F)C1=NC(N)=NC(NC2C(C)CC3=C2C=C(C)C=C3)=N1	301.369	3.188	3.188	5	2	76.72	0.25911	0	0.732	0.388889	L	L	Pre	NA	cases	0.75411	0.751	BL	BL
iodobonil	NA	NA	C3	HRAC_REST	HRAC_REST	C=CCOC(=O)OC1=C(C=C(C=C1I)C#N)I	454.991	3.592	3.592	4	0	59.32	0.20843	0	0.386	0.322581	O	C3		G	train	1.04869	0.711	G	G
iodosulfuron	Iodosulfuron-methyl-Na	B	B	HRAC2020	HRAC2020_train	COC(=O)C1=C(C=C(I)C=C1)S(=O)(=O)NC(=O)NC1=NC(OC)=NC(C)=N1	507.265	1.939	-0.235	11	2	149.47	0.4359	0	1	0.057971	B	B	Post	NS	train	0.46133	0.954	NS	NS
iofensulfuron	NA	NA	B	HRAC_REST	HRAC_REST	COC1=NC(C)=NC(NC(=O)NS(=O)(=O)C2=CC=CC=C2I)=N1	449.228	1.897	-0.231	9	2	123.17	0.41431	0	1	0.0151515	B	B		NA	cases	0.16625	0.652	NS	NS
ioxynil	Ioxynil	C3	C3	HRAC2020	HRAC2020_train	OC1=C(I)C=C(C=C1I)C#N	370.916	3.763	0.725	2	1	44.02	0.17325	0	0.814	0.0555556	C3	C3	Post	G	test	0.42069	0.638	BL	BL
ipazine	Ipazine	C1	C1	HRAC2020	HRAC2020_train	Clc(nc(n1)N([H])C([H])(C([H])([H])[H])C([H])([H])[H])nc1N(C([H])([H])C([H])([H])[H])C([H])([H])C([H])([H])[H]	243.741	3.452	3.452	5	1	53.94	0.24476	0	0.968	0.0526316	C1	C1		BL	train	0.55045	0.972	BL	BL
ipfencarbazone	Ipfencarbazone	K3	K3	HRAC2020	HRAC2020_train	CC(C)N(C(=O)N1C=NN(C1=O)C1=C(Cl)C=C(Cl)C=C1)C1=C(F)C=C(F)C=C1	427.24	4.12	4.12	4	0	60.13	0.16564	0	0.652	0.253968	K3	K3		G	train	0.56384	0.711	G	BL
iprymidam	NA	NA	C1	HRAC_REST	HRAC_REST	Clc(c([H])c1N([H])C([H])(C([H])([H])[H])C([H])([H])[H])nc(N([H])[H])n1	186.645	2.102	2.102	4	2	63.83	0.33987	2	0.836	0.238095	C1	C1		BL	train	0.67243	0.994	BL	BL
isocarbamid	NA	Z	NA	Z	Z	O=C(N([H])C([H])([H])C([H])(C([H])([H])[H])C([H])([H])[H])N1C(N([H])C([H])([H])C1([H])[H])=O	185.227	1.19	1.189	5	2	61.44	0.35743	0	0.342	0.460317	C1	C1		NA	cases	0.93546	0.871	BL	BL
isocil	Isocil	C1	C1	HRAC2020	HRAC2020_test	BrC(=C(C([H])([H])[H])N([H])C(N1C([H])(C([H])([H])[H])C([H])([H])[H])=O)C1=O	247.098	0.908	0.857	2	1	54.86	0.27747	0	0.82	0.0666667	C1	C1		BL	train	0.59536	0.923	BL	BL
isomethiozin	Isomethiozin	C1	C1	HRAC2020	HRAC2020_train	S(C([H])([H])[H])C(=NN=C(C1=O)C(C([H])([H])[H])(C([H])([H])[H])C([H])([H])[H])N1\N=C([H])\C([H])(C([H])([H])[H])C([H])([H])[H]	268.383	2.778	2.778	4	0	60.14	0.32255	0	0.872	0.0625	C1	C1		BL	train	0.66993	0.762	BL	G
isonoruron	NA	Z	NA	Z	Z	O=C(N(C([H])([H])[H])C([H])([H])[H])N([H])[C@@]1([H])C([H])([H])C([H])([H])[C@]([H])([C@@]([H])(C([H])([H])C2([H])[H])C([H])([H])[C@@]23[H])[C@@]13[H]	222.332	2.771	2.77	3	1	32.34	0.16664	0	0.9	0.42	C2	C2		NA	cases	1.06989	0.515	G	G
isopolinate	NA	NA	N	HRAC_REST	HRAC_REST	C(N1CCCCCC1)(SC(C)C)=O	201.333	2.983	2.983	2	0	20.31	0.2064	0	0.88	0.121212	N	N		G	train	0.5567	0.973	G	G
isopropalin	Isopropalin	K1	K1	HRAC2020	HRAC2020_train	CCCN(CCC)C1=C(C=C(C=C1[N+]([O-])=O)C(C)C)[N+]([O-])=O	309.368	4.74	4.74	5	0	94.88	0.26018	-2	0.97	0.125	K1	K1		G	train	0.6423	0.949	G	G
isoproturon	Isoproturon	C2	C2	HRAC2020	HRAC2020_train	CC(C)C1=CC=C(NC(=O)N(C)C)C=C1	206.289	2.543	2.543	3	1	32.34	0.16092	0	1	0.0714286	C2	C2	Both	BL	train	0.42632	0.964	BL	BL
isouron	Isouron	C2	C2	HRAC2020	HRAC2020_train	CN(C)C(=O)NC1=NOC(=C1)C(C)(C)C	211.265	2.305	2.305	5	1	58.37	0.30723	0	0.912	0.339623	C2	C2	Both	BL	train	0.47568	0.999	BL	BL
isoxaben	Isoxaben	L	L	HRAC2020	HRAC2020_test	CCC(C)(CC)C1=NOC(NC(=O)C2=C(OC)C=CC=C2OC)=C1	332.402	3.994	3.992	6	1	73.59	0.25779	0	0.216	0.311475	A	B	Pre	NA	cases	0.90241	0.538	G	BL
isoxachlortole	NA	NA	F2	HRAC_REST	HRAC_REST	CS(=O)(=O)C1=C(C=CC(Cl)=C1)C(=O)C1=C(ON=C1)C1CC1	325.772	2.376	2.376	5	0	77.24	0.30045	0	0.746	0.0754717	F2	F2		NA	cases	0.95843	0.676	BL	BL
isoxaflutole	Isoxaflutole	F2	F2	HRAC2020	HRAC2020_train	CS(=O)(=O)C1=C(C=CC(=C1)C(F)(F)F)C(=O)C1=C(ON=C1)C1CC1	359.326	2.565	2.565	5	0	77.24	0.28258	0	0.792	0.375	F2	F2	Pre	NA	cases	0.91778	0.676	BL	BL
isoxapyrifop	Isoxapyrifop	A	A	HRAC2020	HRAC2020_train	CC(OC1=CC=C(OC2=NC=C(Cl)C=C2Cl)C=C1)C(=O)N1CCCO1	383.233	3.423	3.423	6	0	60.89	0.21068	0	0.664	0.294118	A	A	Post	G	train	0.97346	0.842	G	G
karbutilate	NA	Z	NA	Z	Z	CN(C)C(=O)NC1=CC=CC(OC(=O)NC(C)(C)C)=C1	279.341	2.809	2.809	6	2	70.67	0.27963	0	0.672	0.276596	C2	C1		NA	cases	0.71708	0.674	BL	BL
ketospiradox	NA	NA	F2	HRAC_REST	HRAC_REST	CC1=C2C(=C(C(=C1)C(=C3C(=O)CCCC3=O)[O-])C)C4(CCS2(=O)=O)OCCO4	406.457	1.652	-0.736	7	1	106.97	0.31931	0	0.332	0.393939	F2	F2		NA	cases	1.50345	0.486	BL	G
lactofen	Lactofen	E	E	HRAC2020	HRAC2020_train	CCOC(=O)C(C)OC(=O)C1=C(C=CC(OC2=C(Cl)C=C(C=C2)C(F)(F)F)=C1)[N+]([O-])=O	461.781	4.839	4.839	7	0	107.65	0.27214	-1	0.944	0.163636	E	E	Both	BL	test	0.50863	0.741	BL	BL
lancotrione	NA	Z	NA	Z	Z	CS(=O)(=O)C1=C(C(=C(C=C1)C(=C2C(=O)CCCC2=O)O)Cl)OCCC3OCCO3	444.89	1.713	0.113	8	1	116.2	0.31936	0	0.502	0.293103	F2	F2		NA	cases	1.31486	0.564	BL	BL
lenacil	Lenacil	C1	C1	HRAC2020	HRAC2020_test	O=C1NC2=C(CCC2)C(=O)N1C1CCCCC1	234.3	2.04	2.036	2	1	54.86	0.23378	0	0.474	0.339623	C1	C1		BL	test	1.04472	0.625	BL	BL
linuron	Linuron	C2	C2	HRAC2020	HRAC2020_train	CON(C)C(=O)NC1=CC(Cl)=C(Cl)C=C1	249.098	2.701	2.701	4	1	41.57	0.21361	0	0.984	0.025	C2	C2	Both	BL	train	0.13735	0.999	BL	BL
MCPA	MCPA	O	O	HRAC2020	HRAC2020_train	CC1=CC(Cl)=CC=C1OCC(O)=O	200.623	2.383	-0.452	3	1	46.53	0.24288	-1	0.984	0.103448	O	O	Post	BL	test	0.14189	0.999	BL	BL
MCPA-thioethyl	NA	Z	NA	Z	Z	CCSC(=O)COC1=C(C)C=C(Cl)C=C1	244.742	3.426	3.426	2	0	26.3	0.21795	0	0.344	0.285714	O	O		NA	cases	0.96234	0.51	G	BL
MCPB	MCPB	O	O	HRAC2020	HRAC2020_test	CC1=C(OCCCC(O)=O)C=CC(Cl)=C1	228.677	2.984	0.248	3	1	46.53	0.20497	-1	0.952	0.09375	O	O	Post	BL	train	0.318	0.955	BL	BL
mecoprop	Mecoprop	O	O	HRAC2020	HRAC2020_train	CC(OC1=C(C)C=C(Cl)C=C1)C(O)=O	214.65	2.76	-0.318	3	1	46.53	0.22616	-1	0.968	0.0833333	O	O	Post	BL	train	0	1	BL	BL
mecoprop-P	NA	NA	O	HRAC_REST	HRAC_REST	Clc1cc(c(O[C@@H](C(=O)O)C)cc1)C	214.65	2.76	-0.318	3	1	46.53	0.22616	-1	0.766	0.178571	O	O		BL	train	0	1	BL	BL
medinoterb	Medinoterb	M	M	HRAC2020	HRAC2020_train	O([H])c1c(c(C([H])([H])[H])c(c([H])c1C(C([H])([H])[H])(C([H])([H])[H])C([H])([H])[H])[N+](=O)[O-])[N+](=O)[O-]	254.244	3.686	1.684	5	1	111.87	0.39667	-2	0.936	0.183673	M	M		NA	cases	1.1161	0.508	BL	G
mefenacet	Mefenacet	K3	K3	HRAC2020	HRAC2020_train	CN(C(=O)COC1=NC2=C(S1)C=CC=C2)C1=CC=CC=C1	298.365	2.97	2.97	4	0	42.43	0.25584	0	0.736	0.388889	K3	K3	Both	G	train	0.97182	0.767	G	G
mefluidide	Mefluidide	Z	K3	HRAC2020	Z	CC(=O)NC1=CC(NS(=O)(=O)C(F)(F)F)=C(C)C=C1C	310.297	2.695	0.667	5	2	75.27	0.30917	0	0.204	0.333333	N	K1		G	train	0.67071	0.663	G	BL
mesoprazine	NA	NA	C1	HRAC_REST	HRAC_REST	CC(C)NC1=NC(=NC(=N1)NCCCOC)Cl	259.74	2.936	2.936	6	2	71.96	0.31582	0	0.942	0.150943	C1	C1		BL	train	0.63282	0.979	BL	BL
mesosulfuron	Mesosulfuron-methyl	B	B	HRAC2020	HRAC2020_train	COC1=CC(OC)=NC(NC(=O)NS(=O)(=O)C2=C(C=CC(CNS(C)(=O)=O)=C2)C(O)=O)=N1	489.485	0.977	-2.04	14	4	202.98	0.51622	-1	0.984	0.141026	B	B	Post	NS	train	1.19495	0.998	NS	NS
mesotrione	Mesotrione	F2	F2	HRAC2020	HRAC2020_train	CS(=O)(=O)C1=CC=C(C(=O)C2C(=O)CCCC2=O)C(=C1)[N+]([O-])=O	339.326	0.666	0.099	7	0	131.17	0.42421	-1	0.744	0.339286	F2	F2	Both	NA	cases	1.44262	0.464	BL	BL
metam	NA	Z	Z	Z	Z	CNC(=S)[S-]	107.197	-0.675	-0.672	1	1	12.03	0.62456	0	0.268	0.652174	L	N		NA	cases	2.52643	0.473	G	G
metamifop	Metamifop	A	A	HRAC2020	HRAC2020_train	c1c(N(C)C(=O)[C@H](Oc2ccc(cc2)Oc2nc3ccc(cc3o2)Cl)C)c(ccc1)F	440.861	4.978	4.978	6	0	64.8	0.19112	0	0.688	0.351852	A	A		G	test	1.17491	0.711	BL	BL
metamitron	Metamitron	C1	C1	HRAC2020	HRAC2020_train	CC1=NN=C(C(=O)N1N)C1=CC=CC=C1	202.217	0.832	0.832	4	1	73.8	0.35514	0	0.802	0.229167	C1	C1	Both	BL	test	0.67245	0.906	BL	BL
metazachlor	Metazachlor	K3	K3	HRAC2020	HRAC2020_train	CC1=CC=CC(C)=C1N(CN1C=CC=N1)C(=O)CCl	277.755	1.935	1.935	3	0	38.13	0.15904	0	0.758	0.390625	K3	K3	Both	G	train	0.88909	0.832	G	G
metazosulfuron	Metazosulfuron	B	B	HRAC2020	HRAC2020_train	CC1CON=C(C2=C(S(NC(NC3=NC(OC)=CC(OC)=N3)=O)(=O)=O)N(C)N=C2Cl)O1	475.87	1.656	-0.257	13	2	168.15	0.47518	0	0.918	0.170213	B	B	Both	NA	cases	0.79446	0.919	NS	NS
metflurazon	NA	NA	F1	HRAC_REST	HRAC_REST	ClC(C(N1c2c([H])c([H])c([H])c(C(F)(F)F)c2[H])=O)=C(C([H])=N1)N(C([H])([H])[H])C([H])([H])[H]	317.7	2.665	2.665	3	0	38.13	0.14708	0	0.41	0.166667	F1	F1		NA	cases	0.62464	0.578	BL	BL
methabenzthiazuron	Methabenzthiazuron	C2	C2	HRAC2020	HRAC2020_train	CNC(=O)N(C)C1=NC2=C(S1)C=CC=C2	221.282	2.125	2.125	4	1	45.23	0.35644	0	0.918	0.297872	C2	C2		BL	test	0.59839	0.996	BL	BL
methalpropalin	NA	NA	K1	HRAC_REST	HRAC_REST	CCCN(CC(=C)C)C1=C(C=C(C=C1[N+](=O)[O-])C(F)(F)F)[N+](=O)[O-]	347.296	4.629	4.629	5	0	94.88	0.25869	-2	0.988	0.0545455	K1	K1		G	train	0.33302	0.947	G	G
methazole	NA	Z	NA	Z	Z	CN1C(=O)ON(C1=O)C1=CC(Cl)=C(Cl)C=C1	261.065	1.854	1.854	3	0	57.14	0.25556	0	0.318	0.287879	E	C2	Both	NA	cases	1.23496	0.804	BL	BL
methiobencarb	NA	NA	N	HRAC_REST	HRAC_REST	CCN(CC)C(=O)SCC1=CC=C(C=C1)OC	253.365	2.859	2.859	3	0	29.54	0.21309	0	0.446	0.25641	N	N		G	train	0.89656	0.96	G	G
methiozolin	Methiozolin	Q	NA	HRAC2020	Z	CC1=C(SC=C1)C1=NOC(C)(COCC2=C(F)C=CC=C2F)C1	337.39	4.896	4.896	3	0	30.82	0.20971	0	0.336	0.410959	K3	K3		NA	cases	0.9403	0.699	G	BL
methiuron	NA	NA	C2	HRAC_REST	HRAC_REST	S=C(N(C([H])([H])[H])C([H])([H])[H])N([H])c1c([H])c([H])c([H])c(C([H])([H])[H])c1[H]	194.3	1.77	1.77	2	1	15.27	0.26144	0	0.468	0.47619	C2	C2		BL	train	0.80451	0.859	BL	BL
methometon	NA	NA	C1	HRAC_REST	HRAC_REST	O(C([H])([H])[H])C([H])([H])C([H])([H])C([H])([H])N([H])c1nc(nc(n1)N([H])C([H])([H])C([H])([H])C([H])([H])OC([H])([H])[H])OC([H])([H])[H]	285.348	2.104	2.104	8	2	90.42	0.35496	0	0.732	0.333333	C1	C1		BL	train	1.34828	0.788	BL	BL
methoprotryne	Methoprotryne=methoprotryn	C1	C1	HRAC2020	HRAC2020_train	COCCCNC1=NC(SC)=NC(NC(C)C)=N1	271.386	3.07	3.07	6	2	71.96	0.37402	0	0.954	0.34	C1	C1	Post	BL	train	0.63282	0.838	BL	BL
methoxyphenone	NA	Z	NA	Z	Z	COC1=C(C)C=C(C=C1)C(=O)C1=CC(C)=CC=C1	240.304	4.079	4.079	2	0	26.3	0.11663	0	0.238	0.407407	O	O	Pre	NA	cases	1.01739	0.593	BL	BL
methyl isothiocyanate	NA	Z	NA	Z	Z	O=C(Oc1cc(c(c(c1)C)S(=O)C)C)NC	241.311	1.086	1.086	4	1	55.4	0.31059	0	0.224	0.433962	F2	C1		NA	cases	0.80863	0.726	BL	BL
methyldymron	Methyldymron	Z	Z	HRAC2020	Z	CN(C(=O)NC(C)(C)C1=CC=CC=C1)C1=CC=CC=C1	268.361	3.288	3.288	3	1	32.34	0.12766	0	0.978	0.129032	C2	C2	Both	NA	cases	0.85218	0.519	G	G
metobenzuron	Metobenzuron	C2	C2	HRAC2020	HRAC2020_train	CON(C)C(=O)NC1=CC=C(OC2=CC3=C(C=C2)C(C)(C)CC(C)(OC)O3)C=C1	400.478	4.157	4.157	7	1	69.26	0.22154	0	0.732	0.4	C2	C2	Post	BL	train	1.2945	0.727	BL	BL
metobromuron	Metobromuron	C2	C2	HRAC2020	HRAC2020_train	CON(C)C(=O)NC1=CC=C(Br)C=C1	259.109	2.141	2.141	4	1	41.57	0.22933	0	0.98	0.05	C2	C2	Pre	BL	test	0.15469	0.977	BL	BL
metolachlor	Metolachlor	K3	K3	HRAC2020	HRAC2020_train	CCC1=C(N(C(C)COC)C(=O)CCl)C(C)=CC=C1	283.8	3.168	3.168	3	0	29.54	0.11584	0	0.98	0.113636	K3	K3	Both	G	train	0	1	G	G
metosulam	Metosulam	B	B	HRAC2020	HRAC2020_train	COC1=NC2=NC(=NN2C(OC)=C1)S(=O)(=O)NC1=C(Cl)C=CC(C)=C1Cl	418.26	2.726	0.066	8	1	107.71	0.35754	1	0.96	0.1125	B	B	Both	BL	train	0.64005	0.975	BL	BL
metoxuron	Metoxuron	C2	C2	HRAC2020	HRAC2020_train	COC1=C(Cl)C=C(NC(=O)N(C)C)C=C1	228.68	2.079	2.079	4	1	41.57	0.21747	0	0.96	0.0769231	C2	C2	Both	BL	train	0.36758	0.995	BL	BL
metribuzin	Metribuzin	C1	C1	HRAC2020	HRAC2020_train	CSC1=NN=C(C(=O)N1N)C(C)(C)C	214.291	1.547	1.547	4	1	73.8	0.45387	0	0.954	0.0625	C1	C1	Both	BL	test	0.55674	0.976	BL	BL
metsulfuron	Metsulfuron-methyl	B	B	HRAC2020	HRAC2020_train	O=C(O)c1ccccc1S(=O)(NC(=O)Nc1nc(C)nc(OC)n1)=O	367.342	0.795	-2.26	11	3	160.47	0.51946	-1	1	0.0571429	B	B	Post	NA	cases	1.01108	0.92	NS	NS
molinate	Molinate	N	N	HRAC2020	HRAC2020_train	CCSC(=O)N1CCCCCC1	187.305	2.597	2.597	2	0	20.31	0.22113	0	0.944	0.257143	N	N		G	train	0.32067	0.958	G	G
monalide	Monalide	Z	C2	HRAC2020	Z	CCCC(C)(C)C(=O)NC1=CC=C(Cl)C=C1	239.747	4.208	4.208	2	1	29.1	0.12721	0	0.546	0.147059	C2	C2	Post	BL	train	0.10649	0.944	BL	BL
monisouron	NA	NA	C2	HRAC_REST	HRAC_REST	CC(C)(C)C1=CC(=NO1)NC(=O)NC	197.238	2.201	2.201	5	2	67.16	0.37719	0	0.67	0.122449	C2	C2		BL	train	0.4539	0.997	BL	BL
monolinuron	Monolinuron	C2	C2	HRAC2020	HRAC2020_test	CON(C)C(=O)NC1=CC=C(Cl)C=C1	214.653	2.099	2.099	4	1	41.57	0.23385	0	0.982	0.025641	C2	C2	Both	BL	train	0.60242	0.992	BL	BL
monosulfuron	NA	NA	B	HRAC_REST	HRAC_REST	CC1=NC(=NC=C1)NC(=O)NS(=O)(=O)C2=CC=CC=C2C(=O)O	336.328	0.898	-2.013	9	3	138.35	0.4769	-1	0.894	0.132353	B	B		NA	cases	1.03817	0.799	NS	NS
monuron	Monuron	C2	C2	HRAC2020	HRAC2020_test	CN(C)C(=O)NC1=CC=C(Cl)C=C1	198.653	2.154	2.154	3	1	32.34	0.18368	0	1	0.0909091	C2	C2		BL	train	0.59581	0.996	BL	BL
morfamquat	Morfamquat	D	D	HRAC2020	HRAC2020_train	O1C([H])([H])[C@]([H])(C([H])([H])[H])N(C(C([H])([H])[n+]2c([H])c([H])c(c([H])c2[H])c(c([H])c([H])[n+]3C([H])([H])C(N([C@@]([H])(C([H])([H])[H])C([H])([H])O4)[C@@]([H])(C([H])([H])[H])C4([H])[H])=O)c([H])c3[H])=O)[C@@]([H])(C([H])([H])[H])C1([H])[H]	468.6	-4.183	-4.183	6	0	66.84	0.16382	0	0.638	0.461538	D	D		NS	train	1.62877	0.824	NS	NS
naproanilide	Naproanilide	Z	K3	HRAC2020	Z	CC(OC1=CC2=CC=CC=C2C=C1)C(=O)NC1=CC=CC=C1	291.352	4.026	4.026	3	1	38.33	0.14897	0	0.31	0.235294	O	O		G	train	0.65655	0.738	G	G
napropamide	Napropamide	Z	K3	HRAC2020	Z	CCN(CC)C(=O)C(C)OC1=C2C=CC=CC2=CC=C1	271.362	3.252	3.252	3	0	29.54	0.11939	0	0.248	0.354167	K3	K3	Pre	G	train	0	0.977	G	G
napropamide-M	NA	NA	K3	HRAC_REST	HRAC_REST	CCN(CC)C(=O)C(C)OC1=CC=CC2=CC=CC=C21	271.362	3.252	3.252	3	0	29.54	0.11939	0	0.248	0.354167	K3	K3		G	train	0	0.977	G	G
naptalam	Naptalam	P	P	HRAC2020	Z	OC(=O)C1=C(C=CC=C1)C(=O)NC1=C2C=CC=CC2=CC=C1	291.308	3.742	0.105	4	2	66.4	0.22921	-1	0.276	0.435897	O	O	Pre	NS	test	1.33485	0.615	BL	BL
neburon	Neburon	C2	C2	HRAC2020	HRAC2020_train	CCCCN(C)C(=O)NC1=CC(Cl)=C(Cl)C=C1	275.18	4.303	4.303	3	1	32.34	0.13395	0	0.944	0.333333	C2	C2	Pre	BL	train	0.43047	0.86	BL	BL
nicosulfuron	Nicosulfuron	B	B	HRAC2020	HRAC2020_train	COC1=CC(OC)=NC(NC(=O)NS(=O)(=O)C2=C(C=CC=N2)C(=O)N(C)C)=N1	410.411	0.969	-1.175	12	2	152.71	0.45339	0	1	0.0540541	B	B	Post	NS	train	0.41202	0.997	NS	NS
nipyraclofen	NA	NA	E	HRAC_REST	HRAC_REST	C1=C(C=C(C(=C1Cl)N2C(=C(C=N2)[N+](=O)[O-])N)Cl)C(F)(F)F	341.078	4.177	4.177	4	1	89.66	0.29761	-1	0.244	0.34375	K1	E		BL	train	1.02804	0.962	BL	BL
nitralin	Nitralin	K1	K1	HRAC2020	HRAC2020_train	CCCN(CCC)C1=C(C=C(C=C1[N+](=O)[O-])S(=O)(=O)C)[N+](=O)[O-]	345.376	2.872	2.872	7	0	129.02	0.36996	-2	0.86	0.132353	K1	K1		G	train	0.97947	0.899	G	G
nitrofen	Nitrofen	E	E	HRAC2020	HRAC2020_train	[O-][N+](=O)C1=CC=C(OC2=C(Cl)C=C(Cl)C=C2)C=C1	284.1	4.73	4.73	3	0	55.05	0.20463	-1	0.914	0.181818	E	E	Pre	BL	train	0.37382	0.977	BL	BL
nitrofluorfen	NA	NA	E	HRAC_REST	HRAC_REST	C1=CC(=CC=C1[N+](=O)[O-])OC2=C(C=C(C=C2)C(F)(F)F)Cl	317.653	4.724	4.724	3	0	55.05	0.19105	-1	0.924	0.1	E	E		BL	train	0.30613	0.99	BL	BL
norflurazon	Norflurazon	F1	F1	HRAC2020	HRAC2020_train	CNC1=C(Cl)C(=O)N(N=C1)C1=CC(=CC=C1)C(F)(F)F	303.673	2.354	2.354	3	1	46.92	0.19384	0	0.698	0.145833	F1	F1	Pre	NA	cases	0.9705	0.959	BL	BL
noruron	NA	Z	NA	Z	Z	CN(C)C(=O)NC1CC2CC1C3C2CCC3	222.332	2.812	2.812	3	1	32.34	0.16664	0	0.922	0.361111	C2	C2		NA	cases	1.06276	0.507	G	G
OCH	NA	Z	NA	Z	Z	C1(=C(C(C(C(C1=O)(Cl)Cl)(Cl)Cl)(Cl)Cl)Cl)Cl	371.69	4.331	4.331	1	0	17.07	0.066783	0	0.208	0.391304	C3	O		NA	cases	2.34708	0.484	G	G
o-dichlorobenzene	NA	Z	NA	Z	Z	C1=CC=C(C(=C1)Cl)Cl	147.004	3.443	3.443	0	0	0	0	0	0.59	0.25	L	L		NA	cases	1.59315	0.466	G	G
orbencarb	Orbencarb	N	N	HRAC2020	HRAC2020_train	CCN(CC)C(=O)SCC1=CC=CC=C1Cl	257.784	3.443	3.443	2	0	20.31	0.17038	0	0.848	0.0294118	N	N	Pre	G	test	0.62615	0.797	G	G
orthosulfamuron	Orthosulfamuron	B	B	HRAC2020	HRAC2020_train	COC1=CC(OC)=NC(NC(=O)NS(=O)(=O)NC2=CC=CC=C2C(=O)N(C)C)=N1	424.438	1.365	-0.085	12	3	151.85	0.4363	0	0.946	0.056338	B	B	Post	NA	cases	0.61578	0.984	NS	NS
oryzalin	Oryzalin	K1	K1	HRAC2020	HRAC2020_train	CCCN(CCC)C1=C(C=C(C=C1[N+]([O-])=O)S(N)(=O)=O)[N+]([O-])=O	346.364	2.571	2.565	8	1	155.04	0.43723	-2	0.734	0.132353	K1	K1	Pre	G	train	0.97947	0.809	G	G
oxadiargyl	Oxadiargyl	E	E	HRAC2020	HRAC2020_train	CC(C)(C)C1=NN(C(=O)O1)C1=C(Cl)C=C(Cl)C(OCC#C)=C1	341.196	3.705	3.705	4	0	57.26	0.19523	0	0.722	0.2	E	E	Both	BL	test	0.70398	0.658	BL	BL
oxadiazon	Oxadiazon	E	E	HRAC2020	HRAC2020_test	CC(C)OC1=CC(N2N=C(OC2=O)C(C)(C)C)=C(Cl)C=C1Cl	345.228	4.411	4.411	4	0	57.26	0.19566	0	0.634	0.0689655	E	E	Both	BL	train	0.65701	0.808	BL	G
oxapyrazon	NA	NA	C1	HRAC_REST	HRAC_REST	C1=CC=C(C=C1)N2C(=O)C(=C(C=N2)NC(=O)C(=O)O)Br	338.124	1.69	0.035	6	2	101.29	0.3796	-1	0.23	0.245283	C1	C1		BL	test	1.00599	0.721	BL	BL
oxasulfuron	Oxasulfuron	B	B	HRAC2020	HRAC2020_train	CC1=CC(C)=NC(NC(=O)NS(=O)(=O)C2=CC=CC=C2C(=O)OC2COC2)=N1	406.419	1.458	-0.109	10	2	136.58	0.41417	0	0.996	0.12987	B	B		NS	train	0.62617	0.955	NS	NS
oxaziclomefone	Oxaziclomefone	Z	Z	HRAC2020	Z	CC1=C(C(=O)N(CO1)C(C)(C)C1=CC(Cl)=CC(Cl)=C1)C1=CC=CC=C1	376.285	4.77	4.77	3	0	29.54	0.097657	0	0.212	0.338462	E	K3	Pre	NA	cases	0.99704	0.712	G	BL
oxyfluorfen	Oxyfluorfen	E	E	HRAC2020	HRAC2020_train	CCOC1=C(C=CC(OC2=C(Cl)C=C(C=C2)C(F)(F)F)=C1)[N+]([O-])=O	361.707	4.841	4.841	4	0	64.28	0.20364	-1	0.902	0.163636	E	E	Both	BL	train	0.68173	0.937	BL	BL
parafluron	Parafluron	C2	C2	HRAC2020	HRAC2020_train	CN(C)C(=O)NC1=CC=C(C=C1)C(F)(F)F	232.207	2.644	2.644	3	1	32.34	0.16822	0	0.996	0	C2	C2		BL	train	0.36952	0.997	BL	BL
paraquat	Paraquat	D	D	HRAC2020	HRAC2020_test	C[n+]1ccc(cc1)c1cc[n+](C)cc1	186.258	-6.287	-6.287	0	0	7.76	0.036282	0	0.356	0.433333	D	D		NS	train	1.48412	0.922	NS	NS
pebulate	Pebulate	N	N	HRAC2020	HRAC2020_test	CCCCN(CC)C(=O)SCCC	203.348	3.684	3.684	2	0	20.31	0.19105	0	0.984	0.0322581	N	N	Pre	G	test	0.78587	0.867	G	G
pelargonic acid	NA	Z	Z	HRAC2020	Z	CCCCCCCCC(O)=O	158.242	3.39	1.024	2	1	37.3	0.17882	-1	0.424	0.638889	N	N	Post	NA	cases	1.54437	0.657	BL	BL
pendimethalin	Pendimethalin	K1	K1	HRAC2020	HRAC2020_test	CCC(CC)NC1=C(C(C)=C(C)C=C1[N+]([O-])=O)[N+]([O-])=O	281.313	4.31	4.31	5	1	103.67	0.32697	-2	0.834	0.108696	K1	K1	Both	G	train	0.55287	0.955	G	G
penoxsulam	Penoxsulam	B	B	HRAC2020	HRAC2020_train	COC1=CN=C(OC)N2N=C(NS(=O)(=O)C3=C(OCC(F)F)C=CC=C3C(F)(F)F)N=C12	483.376	2.688	0.503	9	1	116.94	0.34926	1	0.988	0.142857	B	B	Both	BL	train	0.88561	0.811	BL	BL
pentachlorophenol	NA	Z	NA	Z	Z	OC1=C(Cl)C(Cl)=C(Cl)C(Cl)=C1Cl	266.339	4.752	2.234	1	1	20.23	0.083594	0	0.474	0.222222	C3	O		NA	cases	1.08786	0.638	BL	BL
pentanochlor	Pentanochlor	C2	C2	HRAC2020	HRAC2020_train	CCCC(C)C(=O)NC1=CC(Cl)=C(C)C=C1	239.747	4.068	4.068	2	1	29.1	0.12584	0	0.786	0.323529	C2	C2	Both	BL	train	0.10649	0.944	BL	BL
pentoxazone	Pentoxazone	E	E	HRAC2020	HRAC2020_train	CC(C)=C1OC(=O)N(C1=O)C1=CC(OC2CCCC2)=C(Cl)C=C1F	353.78	4.215	4.215	5	0	55.84	0.19947	0	0.832	0.271186	E	E	Both	BL	train	0.65701	0.808	BL	G
perfluidone	Perfluidone	Z	K3	HRAC2020	Z	CC1=C(C=CC(=C1)S(=O)(=O)C2=CC=CC=C2)NS(=O)(=O)C(F)(F)F	379.379	3.635	1.161	5	1	80.31	0.28197	0	0.302	0.365079	N	K1		G	test	0.75252	0.698	BL	BL
pethoxamid	Pethoxamid	K3	K3	HRAC2020	HRAC2020_train	CCOCCN(C(=O)CCl)C(=C(C)C)C1=CC=CC=C1	295.811	3.311	3.311	3	0	29.54	0.11012	0	0.952	0.133333	K3	K3	Both	G	train	0.3285	0.987	G	G
phenisopham	Phenisopham	C1	C1	HRAC2020	HRAC2020_train	CCN(C1=CC=CC=C1)C(=O)OC2=CC=CC(=C2)NC(=O)OC(C)C	342.397	4.177	4.177	6	1	67.87	0.22351	0	0.764	0.232558	C1	C1		BL	train	0.69866	0.886	BL	BL
phenmedipham	Phenmedipham	C1	C1	HRAC2020	HRAC2020_train	COC(=O)NC1=CC=CC(OC(=O)NC2=CC(C)=CC=C2)=C1	300.316	3.455	3.455	6	2	76.66	0.29242	0	0.838	0.205128	C1	C1	Post	BL	train	0.41582	0.874	BL	BL
phenmedipham-ethyl	NA	NA	C1	HRAC_REST	HRAC_REST	CCOC(=O)NC1=CC(=CC=C1)OC(=O)NC2=CC=CC(=C2)C	314.343	3.763	3.762	6	2	76.66	0.27631	0	0.838	0.0526316	C1	C1		BL	train	0.41582	0.848	BL	BL
phenobenzuron	NA	Z	NA	Z	Z	CN(C)C(=O)N(C1=CC(=C(C=C1)Cl)Cl)C(=O)C2=CC=CC=C2	337.207	3.404	3.404	4	0	40.62	0.13572	0	0.524	0.205128	C2	C2		NA	cases	0.78467	0.573	BL	BL
picloram	Picloram	O	O	HRAC2020	HRAC2020_train	NC1=C(Cl)C(Cl)=NC(C(O)=O)=C1Cl	241.462	1.992	-0.558	4	2	76.21	0.34712	0	0.876	0.138889	O	O		BL	train	0.67243	0.992	BL	BL
picolinafen	Picolinafen	F1	F1	HRAC2020	HRAC2020_train	FC1=CC=C(NC(=O)C2=NC(OC3=CC=CC(=C3)C(F)(F)F)=CC=C2)C=C1	376.312	4.583	4.583	4	1	51.22	0.17058	0	0.732	0.272727	F1	F1	Post	NA	cases	0.8524	0.68	BL	BL
pinoxaden	Pinoxaden	A	A	HRAC2020	HRAC2020_train	CCC1=CC(C)=CC(CC)=C1C1=C(OC(=O)C(C)(C)C)N2CCOCCN2C1=O	400.521	4.086	4.086	4	0	62.46	0.17055	0	0.676	0.352941	A	A	Post	G	train	1.64433	0.867	G	G
piperophos	Piperophos	K3	K3	HRAC2020	HRAC2020_train	CCCOP(=S)(OCCC)SCC(=O)N1CCCCC1C	353.485	4.39	4.39	4	0	38.77	0.31025	0	0.78	0.416667	K3	K3		G	train	1.21024	0.95	G	G
pretilachlor	Pretilachlor	K3	K3	HRAC2020	HRAC2020_train	CCCOCCN(C(=O)CCl)C1=C(CC)C=CC=C1CC	311.854	4.276	4.276	3	0	29.54	0.10234	0	0.992	0.0888889	K3	K3		G	train	0.19784	0.983	G	G
primisulfuron	Primisulfuron-methyl	B	B	HRAC2020	HRAC2020_train	C1=CC=C(C(=C1)C(=O)O)S(=O)(=O)NC(=O)NC2=NC(=CC(=N2)OC(F)F)OC(F)F	454.315	1.728	-1.224	11	3	156.81	0.45064	-1	0.998	0.109589	B	B	Post	NA	cases	0.94104	0.899	NS	NS
procyazine	procyazine	C1	C1	HRAC2020	HRAC2020_train	CC(C)(C#N)NC1=NC(=NC(=N1)NC2CC2)Cl	252.708	2.25	2.25	6	2	86.52	0.36322	0	0.99	0.225	C1	C1		BL	train	0.48786	1	BL	BL
prodiamine	Prodiamine	K1	K1	HRAC2020	HRAC2020_train	CCCN(CCC)C1=C(C(N)=C(C=C1[N+]([O-])=O)C(F)(F)F)[N+]([O-])=O	350.299	4.262	4.262	6	1	120.9	0.32064	-2	0.978	0.0357143	K1	K1	Pre	G	train	0.70079	0.952	G	G
profluazol	NA	NA	E	HRAC_REST	HRAC_REST	FC1CC2N(C1)C(=O)N(C2=O)C1=CC(NS(=O)(=O)CCl)=C(Cl)C=C1F	414.216	2.317	1.585	7	1	86.79	0.2903	0	0.62	0.24359	E	E		BL	train	0.79274	0.907	BL	BL
profluralin	Profluralin	K1	K1	HRAC2020	HRAC2020_train	CCCN(CC1CC1)C1=C(C=C(C=C1[N+]([O-])=O)C(F)(F)F)[N+]([O-])=O	347.296	4.905	4.905	5	0	94.88	0.26782	-2	0.998	0.0545455	K1	K1		G	train	0.40839	0.985	G	G
profoxydim	Profoxydim	A	A	HRAC2020	HRAC2020_test	CCCC(NOCC(C)OC1=CC=C(Cl)C=C1)=C1C(=O)CC(CC1=O)C1CCCSC1	466.043	4.71	4.579	5	1	64.63	0.21141	0	0.776	0.15	A	A		G	train	1.47456	0.836	G	G
proglinazine	Proglinazine-ethyl	C1	C1	HRAC2020	HRAC2020_train	CC(C)NC1=NC(=NC(=N1)NCC(=O)O)Cl	245.67	1.367	-1.737	7	3	100.03	0.44851	-1	0.944	0.0930233	C1	C1		BL	test	0.59413	0.937	BL	BL
prometon	Prometon	C1	C1	HRAC2020	HRAC2020_train	COC1=NC(NC(C)C)=NC(NC(C)C)=N1	225.295	2.905	2.905	6	2	71.96	0.34875	0	0.984	0.170732	C1	C1		BL	test	0.10205	0.986	BL	BL
prometryn	Prometryne	C1	C1	HRAC2020	HRAC2020_train	CC(C)NC1=NC(=NC(=N1)SC)NC(C)C	241.36	3.412	3.412	5	2	62.73	0.37361	0	0.998	0.147059	C1	C1	Both	BL	train	0.10866	0.994	BL	BL
propachlor	Propachlor	K3	K3	HRAC2020	HRAC2020_test	CC(C)N(C(=O)CCl)C1=CC=CC=C1	211.693	2.244	2.244	2	0	20.31	0.099039	0	0.734	0.365854	K3	K3	Both	G	train	0.48093	0.911	G	G
propanil	Propanil	C2	C2	HRAC2020	HRAC2020_train	CCC(=O)NC1=CC(Cl)=C(Cl)C=C1	218.084	3.092	3.092	2	1	29.1	0.15377	0	0.712	0.323529	C2	C2	Post	BL	test	0.61016	0.88	BL	BL
propaquizafop	NA	NA	A	HRAC_REST	HRAC_REST	CC(OC1=CC=C(OC2=NC3=CC=C(Cl)C=C3N=C2)C=C1)C(=O)OCCON=C(C)C	443.89	4.701	4.701	8	0	92.13	0.25583	0	0.586	0.279412	A	A	Post	G	train	1.69727	0.711	G	G
propazine	Propazine	C1	C1	HRAC2020	HRAC2020_train	CC(C)NC1=NC(NC(C)C)=NC(Cl)=N1	229.714	3.189	3.189	5	2	62.73	0.30689	0	0.998	0.2	C1	C1	Both	BL	train	0.10716	0.997	BL	BL
propham	Propham	K2	K2	HRAC2020	HRAC2020_train	CC(C)OC(=O)NC1=CC=CC=C1	179.22	2.443	2.443	3	1	38.33	0.23078	0	0.89	0.142857	K2	K2	Both	NA	cases	0.30753	0.976	BL	BL
propisochlor	Propisochlor	K3	K3	HRAC2020	HRAC2020_train	CCC1=C(N(COC(C)C)C(=O)CCl)C(C)=CC=C1	283.8	3.226	3.226	3	0	29.54	0.11584	0	0.986	0.0681818	K3	K3	Pre	G	train	0.23374	0.991	G	G
propoxycarbazone	Propoxycarbazone-Na	B	B	HRAC2020	HRAC2020_train	CCCOC1=NN(C(=O)N1C)C(=O)NS(=O)(=O)C2=CC=CC=C2C(=O)OC	398.397	1.709	0.353	9	1	138.59	0.41923	0	0.914	0.155844	B	B	Post	NA	cases	0.869	0.448	BL	BL
propyrisulfuron	Propyrisulfuron	B	B	HRAC2020	HRAC2020_train	CCCC1=NN2C(C=C1)=NC(Cl)=C2S(=O)(=O)NC(=O)NC1=NC(OC)=CC(OC)=N1	455.882	2.276	0.248	11	2	149.7	0.42314	0	0.994	0.0952381	B	B		NA	cases	0.58599	0.693	NS	NS
propyzamide	Propyzamide=pronamide	K1	K1	HRAC2020	HRAC2020_train	CC(C)(NC(=O)C1=CC(Cl)=CC(Cl)=C1)C#C	256.133	3.384	3.384	2	1	29.1	0.12757	0	0.652	0.424242	K1	K1	Both	G	test	0.88694	0.807	BL	BL
prosulfalin	NA	NA	K1	HRAC_REST	HRAC_REST	CCCN(CCC)C1=C(C=C(C=C1[N+](=O)[O-])S(=O)(=O)N=S(C)C)[N+](=O)[O-]	406.482	3.952	3.952	8	0	141.38	0.39163	-2	0.716	0.0757576	K1	K1		NA	cases	0.95901	0.601	G	G
prosulfocarb	Prosulfocarb	N	N	HRAC2020	HRAC2020_train	CCCN(CCC)C(=O)SCC1=CC=CC=C1	251.393	3.688	3.688	2	0	20.31	0.16066	0	0.992	0.171429	N	N	Both	G	train	0.49084	0.993	G	G
prosulfuron	Prosulfuron	B	B	HRAC2020	HRAC2020_test	COC1=NC(NC(=O)NS(=O)(=O)C2=CC=CC=C2CCC(F)(F)F)=NC(C)=N1	419.384	1.963	-0.128	9	2	123.17	0.37045	0	0.996	0.0972222	B	B	Post	NS	test	0.65774	0.519	BL	NS
proxan	NA	Z	NA	Z	Z	CC(C)OC(=S)S	136.236	2.039	0.352	1	0	9.23	0.5556	0	0.38	0.703704	N	N		NA	cases	1.25161	0.517	G	G
prynachlor	Prynachlor	K3	K3	HRAC2020	HRAC2020_test	CC(C#C)N(C1=CC=CC=C1)C(=O)CCl	221.688	2.023	2.023	2	0	20.31	0.092651	0	0.718	0.375	K3	K3		G	train	0.48093	0.909	G	G
pydanon	NA	Z	NA	Z	Z	C1C(=O)NNC(=O)C1(CC(=O)O)O	188.141	-1.857	-3.007	7	4	115.73	0.6959	-1	0.296	0.507937	A	C1		NA	cases	1.7486	0.624	NS	NS
pyraclonil	Pyraclonil	E	E	HRAC2020	HRAC2020_train	CN(CC#C)C1=C(C=NN1C1=NN2CCCCC2=C1Cl)C#N	314.779	2.643	2.643	4	0	62.67	0.21309	1	0.638	0.40625	E	E		BL	train	0.66993	0.83	BL	G
pyraflufen	Pyraflufen-ethyl	E	E	HRAC2020	HRAC2020_test	CN1C(=C(C(=N1)C2=CC(=C(C=C2F)Cl)OCC(=O)O)Cl)OC(F)F	385.128	3.37	0.275	5	1	73.58	0.2524	-1	0.272	0.190476	F2	F2	Post	BL	train	0.66521	0.829	BL	BL
pyrasulfotole	Pyrasulfotole	F2	F2	HRAC2020	HRAC2020_train	CN1NC(C)=C(C(=O)C2=C(C=C(C=C2)C(F)(F)F)S(C)(=O)=O)C1=O	362.329	1.535	0.248	4	1	89	0.29677	0	0.848	0.194444	F2	F2	Post	NA	cases	0.91147	0.712	BL	BL
pyrazolynate	Pyrazolynate	F2	F2	HRAC2020	HRAC2020_train	CN1N=C(C)C(C(=O)C2=CC=C(Cl)C=C2Cl)=C1OS(=O)(=O)C1=CC=C(C)C=C1	439.319	4.555	4.555	5	0	78.26	0.22797	0	0.886	0.194444	F2	F2		NA	cases	0.55987	0.8	BL	BL
pyrazosulfuron	Pyrazosulfuron-ethyl	B	B	HRAC2020	HRAC2020_train	CN1C(=C(C=N1)C(=O)O)S(=O)(=O)NC(=O)NC2=NC(=CC(=N2)OC)OC	386.345	0.79	-2.208	12	3	174.63	0.5601	-1	0.992	0.126582	B	B	Both	NA	cases	0.82641	0.944	NS	NS
pyrazoxyfen	Pyrazoxyfen	F2	F2	HRAC2020	HRAC2020_train	CN1N=C(C)C(C(=O)C2=CC=C(Cl)C=C2Cl)=C1OCC(=O)C1=CC=CC=C1	403.267	4.099	4.099	4	0	61.19	0.18256	0	0.89	0.0175439	F2	F2	Both	NA	cases	0.88088	0.631	BL	BL
pyribambenz-propyl	NA	NA	B	HRAC_REST	HRAC_REST	CCCOC(=O)C1=CC=C(C=C1)NCC2=CC=CC=C2OC3=NC(=CC(=N3)OC)OC	423.472	4.158	4.158	8	1	91.8	0.25607	0	0.42	0.295082	B	B		NA	cases	0.97728	0.59	BL	BL
pyribenzoxim	Pyribenzoxim (prodrug of bispyribac)	B	B	HRAC2020	HRAC2020_test	COC1=CC(OC)=NC(OC2=CC=CC(OC3=NC(OC)=CC(OC)=N3)=C2C(=O)ON=C(C2=CC=CC=C2)C2=CC=CC=C2)=N1	609.599	5.085	5.085	13	0	145.6	0.29636	0	0.724	0.04	B	B	Post	NA	cases	3.55025	0.418	G	BL
pyributicarb	Pyributicarb	Z	Z	HRAC2020	Z	COC1=CC=CC(=N1)N(C)C(=S)OC1=CC=CC(=C1)C(C)(C)C	330.451	4.424	4.424	4	0	34.59	0.2346	0	0.238	0.372881	C1	C1	Both	NA	cases	0.77597	0.625	G	G
pyriclor	NA	Z	NA	Z	Z	C1=C(C(=O)C(=C(N1)Cl)Cl)Cl	198.437	1.57	0.566	1	1	32.86	0.19903	0	0.19	0.419355	O	O		NA	cases	1.13917	0.619	BL	BL
pyridafol	NA	NA	C3	HRAC_REST	HRAC_REST	ClC1=CC(=O)C(=NN1)C1=CC=CC=C1	206.633	2.16	1.971	2	1	45.75	0.2368	0	0.226	0.304348	C1	F1		BL	train	0.76958	0.947	BL	BL
pyridate	Pyridate	C3	C3	HRAC2020	HRAC2020_train	CCCCCCCCSC(=O)OC1=CC(Cl)=NN=C1C1=CC=CC=C1	378.923	6.279	6.279	4	0	52.08	0.20839	0	0.672	0.444444	C3	C3	Post	BL	train	1.05655	0.699	BL	G
pyriftalid	Pyriftalid	B	B	HRAC2020	HRAC2020_train	COC1=CC(OC)=NC(SC2=CC=CC3=C2C(=O)OC3C)=N1	318.353	2.919	2.919	6	0	70.54	0.35615	0	0.814	0.232143	B	B		NA	cases	0.74646	0.549	BL	G
pyriminobac	Pyriminobac-methyl	B	B	HRAC2020	HRAC2020_train	CC(=NOC)C1=C(C(=CC=C1)OC2=NC(=CC(=N2)OC)OC)C(=O)O	347.33	2.438	-1.444	9	1	112.36	0.37349	-1	0.808	0.280702	B	B	Post	NA	cases	1.1474	0.558	BL	NS
pyrimisulfan	Pyrimisulfan	B	B	HRAC2020	HRAC2020_test	COCC1=C(NS(=O)(=O)C(F)F)C(=CC=C1)C(O)C1=NC(OC)=CC(OC)=N1	419.406	1.779	0.449	9	2	119.87	0.356	0	0.876	0.156627	B	B		NA	cases	1.29968	0.517	NS	NS
pyrithiobac	Pyrithiobac-sodium	B	B	HRAC2020	HRAC2020_train	COC1=CC(OC)=NC(SC2=C(C(O)=O)C(Cl)=CC=C2)=N1	326.76	3.107	-0.205	6	1	81.54	0.36872	-1	0.744	0.232143	B	B	Both	NA	cases	0.82923	0.501	BL	BL
pyroxasulfone	Pyroxasulfone	K3	K3	HRAC2020	HRAC2020_test	CN1N=C(C(CS(=O)(=O)C2=NOC(C)(C)C2)=C1OC(F)F)C(F)(F)F	391.318	2.072	2.072	6	0	82.78	0.31343	0	0.514	0.231707	F2	F2	Pre	G	train	1.16453	0.873	G	G
pyroxsulam	Pyroxsulam	B	B	HRAC2020	HRAC2020_test	COC1=NC2=NC(NS(=O)(=O)C3=C(C=CN=C3OC)C(F)(F)F)=NN2C(OC)=C1	434.355	1.599	-0.109	10	1	129.83	0.42084	1	0.962	0.0533333	B	B	Post	BL	train	0.88561	0.73	BL	BL
quinclorac	Quinclorac	O	O	HRAC2020	HRAC2020_test	OC(=O)C1=C(Cl)C=CC2=CC(Cl)=CN=C12	242.062	3.152	-0.203	3	1	50.19	0.2297	-1	0.86	0.0333333	O	O	Both	BL	train	0.47811	0.989	BL	BL
quinmerac	Quinmerac	O	O	HRAC2020	HRAC2020_train	CC1=CC2=C(N=C1)C(C(O)=O)=C(Cl)C=C2	221.644	2.311	-0.232	3	1	50.19	0.23428	-1	0.84	0.225806	O	O	Post	BL	train	0.47811	0.976	BL	BL
quinoclamine	Quinoclamine	Z	NA	HRAC2020	Z	NC1=C(Cl)C(=O)C2=C(C=CC=C2)C1=O	207.617	1.983	1.981	3	1	60.16	0.29095	0	0.35	0.351351	O	O		NA	cases	0.71185	0.989	BL	BL
quinonamid	NA	Z	NA	Z	Z	C1=CC=C2C(=C1)C(=O)C(=C(C2=O)Cl)NC(=O)C(Cl)Cl	318.545	2.986	2.236	4	1	63.24	0.24536	0	0.354	0.27027	O	O		NA	cases	1.00743	0.907	BL	BL
quizalofop	Quizalofop-ethyl	A	A	HRAC2020	HRAC2020_train	CC(OC1=CC=C(OC2=NC3=C(C=C(Cl)C=C3)N=C2)C=C1)C(O)=O	344.756	3.648	0.331	6	1	81.54	0.27295	-1	0.888	0.186047	A	A	Post	G	test	0	0.893	G	G
quizalofop-P	NA	NA	A	HRAC_REST	HRAC_REST	CC(C(=O)O)OC1=CC=C(C=C1)OC2=CN=C3C=C(C=CC3=N2)Cl	344.756	3.648	0.331	6	1	81.54	0.27295	-1	0.852	0.047619	A	A		G	train	0.31883	0.893	G	G
rimsulfuron	Rimsulfuron	B	B	HRAC2020	HRAC2020_train	CCS(=O)(=O)C1=C(N=CC=C1)S(=O)(=O)NC(=O)NC1=NC(OC)=CC(OC)=N1	431.448	1.021	-0.803	12	2	166.54	0.49058	0	1	0.0769231	B	B	Post	NS	train	0.41202	0.998	NS	NS
saflufenacil	Saflufenacil	E	E	HRAC2020	HRAC2020_train	CC(C)N(C)S(=O)(=O)NC(=O)C1=CC(N2C(=O)C=C(N(C)C2=O)C(F)(F)F)=C(F)C=C1Cl	500.859	1.984	0.545	7	1	110.48	0.27941	0	0.74	0.22973	E	E		BL	train	0.99077	0.911	BL	BL
sebuthylazine	Sebuthylazine	C1	C1	HRAC2020	HRAC2020_train	CCC(C)NC1=NC(=NC(=N1)NCC)Cl	229.714	3.144	3.144	5	2	62.73	0.30231	0	0.992	0.157895	C1	C1		BL	train	0.49238	0.984	BL	BL
secbumeton	Secbumeton	C1	C1	HRAC2020	HRAC2020_train	CCC(C)NC1=NC(=NC(=N1)NCC)OC	225.295	2.815	2.815	6	2	71.96	0.34372	0	0.994	0.136364	C1	C1		BL	train	0.47255	0.995	BL	BL
sethoxydim	Sethoxydim	A	A	HRAC2020	HRAC2020_train	CCCC(NOCC)=C1C(=O)CC(CC(C)SCC)CC1=O	327.489	3.15	3.101	4	1	55.4	0.24289	0	0.97	0.0769231	A	A		G	test	0.52706	0.885	G	G
siduron	Siduron	C2	C2	HRAC2020	HRAC2020_train	CC1CCCCC1NC(=O)NC1=CC=CC=C1	232.328	3.303	3.303	3	2	41.13	0.18658	0	0.834	0.404255	C2	C2	Pre	BL	train	0.95036	0.907	BL	BL
simazine	Simazine	C1	C1	HRAC2020	HRAC2020_test	CCNC1=NC(NCC)=NC(Cl)=N1	201.66	2.357	2.357	5	2	62.73	0.34911	0	1	0.138889	C1	C1		BL	train	0.67138	0.996	BL	BL
simeton	NA	NA	C1	HRAC_REST	HRAC_REST	CCNC1=NC(=NC(=N1)OC)NCC	197.241	2.078	2.078	6	2	71.96	0.39476	0	0.998	0.0952381	C1	C1		BL	train	0.4539	1	BL	BL
simetryn	Simetryne	C1	C1	HRAC2020	HRAC2020_train	CCNC1=NC(=NC(=N1)SC)NCC	213.306	2.677	2.677	5	2	62.73	0.42077	0	0.998	0.0571429	C1	C1		BL	test	0.33718	0.995	BL	BL
SMA	NA	Z	NA	Z	Z	C(C(=O)[O-])Cl	94.498	0.152	-1.928	2	1	37.3	0.402	-1	0.402	0.5	N	N		NA	cases	2.61458	0.589	G	G
S-metolachlor	NA	NA	K3	HRAC_REST	HRAC_REST	CCC1=CC=CC(C)=C1N(C(C)COC)C(=O)CCl	283.8	3.168	3.168	3	0	29.54	0.11584	0	0.98	0	K3	K3	Both	G	train	0	1	G	G
sulcotrione	Sulcotrione	F2	F2	HRAC2020	HRAC2020_train	CS(=O)(=O)C1=CC=C(C(=O)C2C(=O)CCCC2=O)C(Cl)=C1	328.773	1.232	-0.073	5	0	85.35	0.30352	0	0.892	0.113636	F2	F2	Post	NA	cases	0.88209	0.624	BL	BL
sulfallate	NA	Z	NA	Z	Z	ClC(=C([H])[H])C([H])([H])SC(N(C([H])([H])C([H])([H])[H])C([H])([H])C([H])([H])[H])=S	223.788	3.062	3.062	1	0	3.24	0.27555	0	0.722	0.305556	N	N		NA	cases	1.1012	0.543	G	G
sulfentrazone	Sulfentrazone	E	E	HRAC2020	HRAC2020_train	CC1=NN(C(=O)N1C(F)F)C1=CC(NS(C)(=O)=O)=C(Cl)C=C1Cl	387.194	2.426	1.074	5	1	85.99	0.29663	0	0.726	0.189189	E	E	Pre	BL	train	0.67185	0.902	BL	BL
sulfometuron	Sulfometuron-methyl	B	B	HRAC2020	HRAC2020_train	S(c1c([H])c([H])c([H])c([H])c1C(=O)O[H])(N([H])C(N([H])c2nc(C([H])([H])[H])c([H])c(C([H])([H])[H])n2)=O)(=O)=O	350.355	1.028	-2.008	9	3	138.35	0.45336	-1	0.98	0.0882353	B	B	Both	NA	cases	0.99176	0.78	NS	NS
sulfosulfuron	Sulfosulfuron	B	B	HRAC2020	HRAC2020_train	CCS(=O)(=O)C1=C(N2C=CC=CC2=N1)S(=O)(=O)NC(=O)NC1=NC(OC)=CC(OC)=N1	470.485	1.106	-0.806	12	2	170.95	0.47684	0	1	0.0769231	B	B		NS	train	0.79576	0.974	NS	NS
sulglycapin	NA	Z	NA	Z	Z	CNS(=O)(=O)OCC(=O)N1CCCCCC1	250.318	0.26	0.258	6	1	75.71	0.35694	0	0.208	0.428571	N	N		NA	cases	1.12686	0.529	BL	BL
swep	Swep	K2	K2	HRAC2020	HRAC2020_train	Clc(c(c([H])c([H])c1N([H])C(=O)OC([H])([H])[H])Cl)c1[H]	220.056	2.965	2.965	3	1	38.33	0.22177	0	0.768	0.378378	K2	K2		NA	cases	0.54232	0.982	BL	BL
tavron	NA	Z	NA	Z	Z	C=C(CC(Cl)(Cl)Cl)C1=CC=CC=C1	235.542	4.531	4.531	0	0	0	0	0	0.344	0.5	L	L		NA	cases	1.58038	0.494	BL	BL
TCA	TCA	N	N	HRAC2020	HRAC2020_test	OC(=O)C(Cl)(Cl)Cl	163.388	1.515	-1.266	2	1	37.3	0.27729	-1	0.596	0.166667	N	N	Pre	NA	cases	0.2739	0.847	G	G
tebutam	Tebutam	Z	K1	HRAC2020	Z	CC(C)N(CC1=CC=CC=C1)C(=O)C(C)(C)C	233.356	3.446	3.446	2	0	20.31	0.08325	0	0.362	0.294118	N	N	Pre	G	train	0.64984	0.994	G	G
tebuthiuron	Tebuthiuron	C2	C2	HRAC2020	HRAC2020_train	CNC(=O)N(C)C1=NN=C(S1)C(C)(C)C	228.318	1.844	1.844	5	1	58.12	0.39536	0	0.954	0.136364	C2	C2		BL	train	0.47568	0.988	BL	BL
tefuryltrione	Tefuryltrione	F2	F2	HRAC2020	HRAC2020_test	CS(=O)(=O)C1=C(C(=C(C=C1)C(=O)C2C(=O)CCCC2=O)Cl)COCC3CCCO3	442.918	1.701	0.167	7	0	103.81	0.28213	0	0.582	0.267857	F2	F2		NA	cases	1.41385	0.489	BL	G
tembotrione	Tembotrione	F2	F2	HRAC2020	HRAC2020_test	CS(=O)(=O)C1=C(COCC(F)(F)F)C(Cl)=C(C=C1)C(=O)C1C(=O)CCCC1=O	440.825	1.536	0.438	6	0	94.58	0.2679	0	0.66	0.196078	F2	F2	Post	NA	cases	1.03566	0.438	BL	BL
tepraloxydim	Tepraloxydim	A	A	HRAC2020	HRAC2020_train	CCC(NOCC=CCl)=C1C(=O)CC(CC1=O)C1CCOCC1	341.837	2.382	2.237	5	1	64.63	0.21661	0	0.888	0.232143	A	A	Post	G	test	1.00621	0.767	G	G
terbacil	Terbacil	C1	C1	HRAC2020	HRAC2020_train	CC1=C(Cl)C(=O)N(C(=O)N1)C(C)(C)C	216.669	1.354	1.276	2	1	54.86	0.26501	0	0.826	0.2	C1	C1		BL	train	0.67487	0.971	BL	BL
terbucarb	NA	Z	NA	Z	Z	CNC(=O)OC1=C(C=C(C)C=C1C(C)(C)C)C(C)(C)C	277.409	5.124	5.123	3	1	38.33	0.14911	0	0.258	0.3125	K2	K2		NA	cases	0.94429	0.837	G	G
terbuchlor	NA	NA	K3	HRAC_REST	HRAC_REST	C(CCl)(=O)N(c1c(cccc1C)C(C)(C)C)COCCCC	325.881	4.948	4.948	3	0	29.54	0.099499	0	0.984	0.125	K3	K3		G	train	0.48052	0.935	G	G
terbumeton	Terbumeton	C1	C1	HRAC2020	HRAC2020_train	CCNC1=NC(OC)=NC(NC(C)(C)C)=N1	225.295	3.091	3.091	6	2	71.96	0.35029	0	0.992	0.136364	C1	C1		BL	train	0.50215	0.992	BL	BL
terbuthylazine	Terbuthylazine	C1	C1	HRAC2020	HRAC2020_train	CCNC1=NC(NC(C)(C)C)=NC(Cl)=N1	229.714	3.384	3.384	5	2	62.73	0.3083	0	1	0.0540541	C1	C1	Both	BL	train	0.10716	0.996	BL	BL
terbutryn	Terbutryne	C1	C1	HRAC2020	HRAC2020_train	S(c1nc(nc(n1)NC(C)(C)C)NCC)C	241.36	3.619	3.619	5	2	62.73	0.37519	0	1	0.0526316	C1	C1	Both	BL	train	0.10866	0.99	BL	BL
tetrafluron	NA	NA	C2	HRAC_REST	HRAC_REST	FC(C([H])(F)F)(Oc(c([H])c([H])c([H])c1N([H])C(N(C([H])([H])[H])C([H])([H])[H])=O)c1[H])F	280.224	2.674	2.674	4	1	41.57	0.19453	0	0.812	0.288889	C2	C2		BL	test	0.65856	0.864	BL	BL
thenylchlor	Thenylchlor	K3	K3	HRAC2020	HRAC2020_train	COC1=C(CN(C(=O)CCl)C2=C(C)C=CC=C2C)SC=C1	323.844	3.516	3.516	3	0	29.54	0.19029	0	0.79	0.235294	K3	K3	Pre	G	train	0.93489	0.853	G	BL
thiazafluron	Thiazafluron	C2	C2	HRAC2020	HRAC2020_train	CNC(=O)N(C)C1=NN=C(S1)C(F)(F)F	240.208	1.608	1.607	5	1	58.12	0.43911	0	0.94	0.136364	C2	C2	Both	BL	test	0.69039	0.966	BL	BL
thiazopyr	Thiazopyr	K1	K1	HRAC2020	HRAC2020_train	COC(=O)C1=C(CC(C)C)C(C2=NCCS2)=C(N=C1C(F)F)C(F)(F)F	396.381	4.055	4.055	4	0	51.55	0.2317	0	0.652	0.462687	K1	K1	Pre	G	train	0.6093	0.936	G	G
thidiazimin	NA	NA	E	HRAC_REST	HRAC_REST	CC1(C)CN2C(C1)=NSC2=NC1=CC2=C(OCC(=O)N2CC#C)C=C1F	372.423	3.388	3.388	5	0	59.72	0.26694	1	0.326	0.3625	B	E	Post	BL	test	0.65033	0.575	G	G
thidiazuron	NA	Z	NA	Z	Z	O=C(Nc1ccccc1)Nc2snnc2	220.254	1.548	1.54	5	2	66.91	0.4682	0	0.346	0.461538	C2	C2		NA	cases	0.67597	0.977	BL	BL
thiencarbazone	Thiencarbazone-methyl	B	B	HRAC2020	HRAC2020_train	COC1=NN(C(=O)NS(=O)(=O)C2=C(C)SC=C2C(O)=O)C(=O)N1C	376.368	0.962	-1.622	9	2	149.59	0.57483	-1	0.928	0.142857	B	B	Post	NA	cases	0.91268	0.733	NS	NS
thifensulfuron	Thifensulfuron-methyl	B	B	HRAC2020	HRAC2020_test	OC(=O)c1sccc1S(=O)(=O)NC(=O)Nc1nc(OC)nc(C)n1	373.368	0.628	-2.218	11	3	160.47	0.60823	-1	0.99	0.0714286	B	B	Post	NA	cases	1.20468	0.862	NS	NS
thiobencarb	Thiobencarb (=Benthiocarb)	N	N	HRAC2020	HRAC2020_train	CCN(CC)C(=O)SCC1=CC=C(C=C1)Cl	257.784	3.533	3.533	2	0	20.31	0.17038	0	0.898	0.0294118	N	N		G	test	0.72622	0.717	G	G
tiocarbazil	Tiocarbazil	N	N	HRAC2020	HRAC2020_train	CCC(C)N(C(C)CC)C(=O)SCC1=CC=CC=C1	279.447	4.188	4.188	2	0	20.31	0.14557	0	0.916	0.181818	N	N	Both	G	test	0.5099	0.961	G	G
tioclorim	NA	NA	C1	HRAC_REST	HRAC_REST	CSC1=C(N=C(N=C1Cl)N)N	190.655	1.4	1.4	4	2	77.82	0.52613	2	0.54	0.358974	C1	L		BL	train	0.89093	0.945	BL	BL
tolpyralate	Tolpyralate	F2	F2	HRAC2020	HRAC2020_train	CCN1C(=C(C=N1)C(=O)C2=C(C(=C(C=C2)S(=O)(=O)C)OCCOC)C)OC(C)OC(=O)OC	484.528	1.488	1.488	10	0	132.25	0.33802	0	0.768	0.214286	F2	F2		NA	cases	2.14029	0.523	NS	BL
topramezone	Topramezone	F2	F2	HRAC2020	HRAC2020_train	CN1NC=C(C(=O)C2=C(C)C(C3=NOCC3)=C(C=C2)S(C)(=O)=O)C1=O	363.394	1.274	-0.265	6	1	110.59	0.35886	0	0.85	0.219512	F2	F2	Post	NA	cases	0.95181	0.704	BL	BL
tralkoxydim	Tralkoxydim	A	A	HRAC2020	HRAC2020_train	CCONC(CC)=C1C(=O)CC(CC1=O)C1=C(C)C=C(C)C=C1C	329.442	3.635	3.581	4	1	55.4	0.17707	0	0.946	0.0638298	A	A	Post	G	train	1.01639	0.877	G	G
triafamone	Triafamone	B	B	HRAC2020	HRAC2020_train	COC1=NC(=NC(OC)=N1)C(=O)C1=C(N(C)S(=O)(=O)C(F)(F)F)C(F)=CC=C1	424.332	2.707	2.707	9	0	111.58	0.35215	0	0.884	0.164384	B	B		NA	cases	0.87885	0.588	BL	BL
tri-allate	Tri-allate	K3	N	HRAC2020	HRAC2020_train	CC(C)N(C(C)C)C(=O)SCC(Cl)=C(Cl)Cl	304.668	4.629	4.629	2	0	20.31	0.15776	0	0.656	0.361111	K3	K3		G	train	1.06539	0.882	G	G
triasulfuron	Triasulfuron	B	B	HRAC2020	HRAC2020_train	COC1=NC(NC(=O)NS(=O)(=O)C2=C(OCCCl)C=CC=C2)=NC(C)=N1	401.83	1.77	0.286	10	2	132.4	0.41065	0	0.994	0.105263	B	B	Both	NS	train	0.5914	0.933	NS	NS
triaziflam	Triaziflam	L	L	HRAC2020	HRAC2020_train	CC(COC1=CC(C)=CC(C)=C1)NC1=NC(=NC(N)=N1)C(C)(C)F	333.411	3.877	3.877	6	2	85.95	0.26419	0	0.712	0.388889	L	L	Both	NA	cases	1.01884	0.698	BL	BL
tribenuron	Tribenuron-methyl	B	B	HRAC2020	HRAC2020_train	OC(=O)c1ccccc1S(=O)(=O)NC(=O)N(C)c1nc(OC)nc(C)n1	381.369	0.873	-2.478	11	2	151.68	0.46848	-1	0.972	0.0571429	B	B	Post	NA	cases	0.53524	0.949	NS	NS
tricamba	NA	NA	O	HRAC_REST	HRAC_REST	Clc(c(c([H])c(c1OC([H])([H])[H])Cl)Cl)c1C(=O)O[H]	255.486	3.139	-0.328	3	1	46.53	0.21787	-1	0.662	0.206897	O	A		BL	train	0.57834	0.985	BL	BL
triclopyr	Triclopyr	O	O	HRAC2020	HRAC2020_train	OC(=O)COC1=NC(Cl)=C(Cl)C=C1Cl	256.473	2.329	-0.385	4	1	59.42	0.28356	-1	0.894	0.173913	O	O		BL	train	0.70591	0.983	BL	BL
tridiphane	Tridiphane	K3	O	HRAC2020	HRAC2020_train	ClC(Cl)(Cl)CC1(OC1)c2cc(Cl)cc(Cl)c2	320.431	4.982	4.982	1	0	12.53	0.08701	0	0.718	0.525	K3	K3		BL	test	1.5998	0.486	BL	BL
trietazine	Trietazine	C1	C1	HRAC2020	HRAC2020_train	CCNC1=NC(=NC(Cl)=N1)N(CC)CC	229.714	3.062	3.062	5	1	53.94	0.25934	0	0.964	0.195122	C1	C1		BL	train	0.55045	0.999	BL	BL
trifloxysulfuron	Trifloxysulfuron-Na	B	B	HRAC2020	HRAC2020_train	COC1=CC(OC)=NC(NC(=O)NS(=O)(=O)C2=C(OCC(F)(F)F)C=CC=N2)=N1	437.356	1.883	-0.16	11	2	141.63	0.43015	0	1	0.0666667	B	B	Post	NS	train	0.46133	0.973	NS	NS
trifludimoxazin	Trifludimoxazin	E	NA	HRAC2020	HRAC2020_train	CN1C(=O)N(C(=O)N(C1=S)C)C2=CC3=C(C=C2F)OC(C(=O)N3CC#C)(F)F	412.349	1.788	1.788	5	0	78.47	0.33211	0	0.794	0.291667	E	E		NA	cases	0.92328	0.543	BL	BL
trifluralin	Trifluralin	K1	K1	HRAC2020	HRAC2020_train	CCCN(CCC)C1=C(C=C(C=C1[N+]([O-])=O)C(F)(F)F)[N+]([O-])=O	335.285	4.67	4.67	5	0	94.88	0.26838	-2	1	0.0181818	K1	K1	Pre	G	train	0.33302	0.996	G	G
triflusulfuron	Triflusulfuron-methyl	B	B	HRAC2020	HRAC2020_train	OC(=O)c1cccc(C)c1S(=O)(=O)NC(=O)Nc1nc(N(C)C)nc(OCC(F)(F)F)n1	478.409	2.222	-1.144	12	3	163.71	0.42465	-1	0.992	0.125	B	B	Post	NA	cases	0.81093	0.714	NS	NS
trifop	NA	NA	A	HRAC_REST	HRAC_REST	CC(C(=O)O)OC1=CC=C(C=C1)OC2=CC=C(C=C2)C(F)(F)F	326.274	3.916	0.904	4	1	55.76	0.19945	-1	0.572	0.310345	A	A		G	train	0.43949	0.957	G	G
trifopsime	NA	NA	A	HRAC_REST	HRAC_REST	CC(C(=O)ON=C(C)C)OC1=CC=C(C=C1)OC2=CC=C(C=C2)C(F)(F)F	381.354	4.443	4.443	5	0	57.12	0.19311	0	0.522	0.403509	A	A		G	train	1.05655	0.746	G	G
trihydroxytriazine	NA	Z	NA	Z	Z	O=C1N([H])C(N([H])C(N1[H])=O)=O	129.076	-1.613	-1.756	3	3	98.58	0.83875	0	0.56	0.395833	C1	C1		NA	cases	2.598	0.414	BL	BL
trimeturon	NA	Z	NA	Z	Z	Clc(c([H])c([H])c1\N=C(\N(C([H])([H])[H])C([H])([H])[H])/OC([H])([H])[H])c([H])c1[H]	212.68	2.268	1.085	3	0	24.83	0.14852	0	0.602	0.340909	C2	C2		NA	cases	0.88421	0.577	G	G
tripropindan	NA	Z	NA	Z	Z	O=C(C([H])([H])C([H])([H])[H])c(c(C([H])(C([H])([H])[H])C([H])([H])[H])c1[H])c(C([H])([H])[H])c(C([H])([H])C2([H])[H])c1C2(C([H])([H])[H])C([H])([H])[H]	258.406	5.805	5.805	1	0	17.07	0.060578	0	0.266	0.659574	K3	K1		NA	cases	1.47638	0.769	G	G
tritac	NA	Z	NA	Z	Z	Clc1c(c([H])c([H])c(c1C([H])([H])OC([H])([H])[C@@]([H])(C([H])([H])[H])O[H])Cl)Cl	269.556	3.539	3.539	2	1	29.46	0.12277	0	0.396	0.416667	O	O		NA	cases	0.76148	0.877	BL	BL
tritosulfuron	Tritosulfuron	B	B	HRAC2020	HRAC2020_test	COC1=NC(=NC(NC(=O)NS(=O)(=O)C2=CC=CC=C2C(F)(F)F)=N1)C(F)(F)F	445.302	2.85	0.636	9	2	123.17	0.38412	0	1	0.0724638	B	B	Post	NS	test	0.55415	0.733	BL	BL
vernolate	Vernolate	N	N	HRAC2020	HRAC2020_train	CCCSC(=O)N(CCC)CCC	203.348	3.596	3.596	2	0	20.31	0.19105	0	0.986	0	N	N	Pre	G	train	0.56295	0.954	G	G
xylachlor	NA	NA	K3	HRAC_REST	HRAC_REST	ClC([H])([H])C(N(c1c([H])c([H])c([H])c(C([H])([H])[H])c1C([H])([H])[H])C([H])(C([H])([H])[H])C([H])([H])[H])=O	239.747	2.973	2.973	2	0	20.31	0.086393	0	0.784	0.255814	K3	K3		G	train	0.62669	0.902	G	G
zuomihuanglong	NA	NA	B	HRAC_REST	HRAC_REST	CC1=CC(=NC(=N1)NC(=O)NS(=O)(=O)C2=C(C=NN2C3=CC=CC=N3)C(=O)OC)C	431.432	1.464	-0.596	11	2	158.06	0.44508	1	0.91	0.0897436	B	B		NA	cases	0.77283	0.913	NS	NS
