# Supplementary material for: Comprehensive machine learning based study of the chemical space of herbicides
Source: Sci Rep. 2021 Jun 1;11:11479. doi: 10.1038/s41598-021-90690-w (PMC8169684; doi:10.1038/s41598-021-90690-w)
Supplement: Supplementary file 2 — Supplementary Table S2. [file 41598_2021_90690_MOESM2_ESM.xlsx]

## Sheet: Title page
Comprehensive machine learning based study of the chemical space of herbicides
Davor Oršolić,1 Vesna Pehar,2 Tomislav Šmuc1 & Višnja Stepanić1*
1 Laboratory for Machine Learning and Knowledge Representation, Division of Electronics, Rudjer Bošković Institute, Bijenička 54, HR-10002, Zagreb, Croatia
2 Croatian Defense Academy "Dr. Franjo Tuđman", Ilica 256b, 1000 Zagreb, Croatia
* Corresponding author: V.S.: tel, +38514571356; e-mail, stepanic@irb.hr

## Sheet: Table S2
NAME	Natural source	Class	SMILES	MW	logP	logD	HBA	HBD	TPSA	RelPSA	FormalCharge	max_RF_prob	min_Jaccard_dist	Predicted_MoA_RF	Predicted_MoA_SVM	Min_Eucl_distance	Max_RF_logP_WS	RF_logP_WS	SVM_logP_WS
2-Hydroxytriazole	Actinomycete	NP_Bacteria	n1n(ncc1)O	85.0658	0.149274	-2.11456	3	1	50.94	0.63184	2	0.186	0.553571	C1	C1	1.7933	0.434	G	G
2-Serine tabtoxin	Actinomycetes	NP_Bacteria	C(=O)(C(CCC1(C(=O)NC1)O)N)NC(C(=O)O)CO	275.26	-3.99178	-3.88175	9	6	161.98	0.60049	0	0.256	0.491803	A	C1	3.10899	0.731333	NS	NS
5-Methyl-Trp	Cantharellus cibarius	NP_Fungi	C(=O)(C(Cc1c2c(ccc(c2)C)[nH]c1)N)O	218.255	-1.05601	-1.06574	3	3	79.11	0.32865	0	0.242	0.58	O	C1	1.61411	0.542667	BL	NS
7-Dehydrobrefeldin A	Alternaria carfhami	NP_Fungi	O=C1O[C@H](CCC/C=C/[C@H]2[C@H]([C@H](O)/C=C/1)CC(=O)C2)C	278.347	1.33712	1.33712	4	1	63.6	0.22112	0	0.29	0.454545	A	A	1.07688	0.450667	G	G
AAL Toxin TA1	Alternaria alternata	NP_Fungi	C(=O)(O[C@H]([C@@H]([C@@H](CC)C)O)C[C@H](CCCCC[C@H]([C@@H](O)C[C@H](O)CN)O)C)C[C@H](C(=O)O)CC(=O)O	521.645	-1.05779	-2.21583	11	7	207.84	0.34748	-1	0.2	0.5	A	N	4.80309	0.937333	NS	BL
abscisic acid	Cercospora rosicola, Botrytis cinerea, Magnaporthe oryzae	NP_Fungi	C(=O)(/C=C(\C=C\[C@]1(C(=CC(=O)CC1(C)C)C)O)/C)O	264.32	1.95382	-0.889298	4	2	74.6	0.25166	-1	0.242	0.485714	A	O	1.07242	0.396667	BL	NS
Acivicin	Streptomyces sviceu	NP_Bacteria	C(=O)([C@H]([C@H]1ON=C(Cl)C1)N)O	178.575	-2.02527	-2.11457	5	2	84.91	0.52534	0	0.268	0.510204	O	A	1.25748	0.529333	NS	NS
Actinonin	Actinomyces sp. MG848-hF6	NP_Bacteria	C(=O)(N1[C@H](CO)CCC1)[C@H](C(C)C)NC(=O)[C@@H](CC(=O)NO)CCCCC	385.503	0.829779	0.826939	8	4	118.97	0.2963	0	0.204	0.442857	A	A	2.63955	0.665333	NS	NS
Albucidin	Streptomyces albus	NP_Bacteria	c12c(ncnc1N)n(cn2)C3OC(CO)C3	221.219	-0.421944	-0.422156	6	2	99.08	0.49704	1	0.264	0.527778	C1	C1	1.41993	0.6	BL	BL
ammonium nonanoate		NP_REST	C(=O)([O-])CCCCCCCC	157.232	3.39048	1.02431	2	1	37.3	0.1854	-1	0.462		N	N	1.66672	0.663333	BL	BL
Anhydro-D-glucitol	Fusarium solani	NP_Fungi	O1[C@H]([C@@H](O)[C@H](O)[C@H]1CO)CO	164.156	-2.03492	-2.03492	5	4	90.15	0.5526	0	0.262	0.514286	A	A	1.21047	0.614	NS	NS
Aphidicolin	Phoma betae	NP_Fungi	[C@]123[C@@]4([C@H]([C@@]([C@H](O)CC4)(CO)C)CC[C@H]1C[C@@H]([C@@](O)(CO)CC2)C3)C	338.486	1.7579	1.7579	4	4	80.92	0.21956	0	0.304	0.523077	A	A	2.91727	0.371333	BL	NS
apigenin	Parsley, celery, celeriac, and chamomile tea	NP_Plant	O=C1c2c(OC(c3ccc(O)cc3)=C1)cc(O)cc2O	270.239	2.8584	2.52968	5	3	90.9	0.32634	0	0.342	0.527778	A	A	1.17883	0.822667	BL	BL
artabolide	Artemisia absinthium	NP_Plant	O=C1C([C@H]2[C@H](O1)C[C@@H]([C@H](O)C/C=C(/CC2)\C)C)=C	250.337	1.90754	1.90754	3	1	46.53	0.18288	0	0.422	0.534884	O	A	1.10491	0.609333	G	G
Ascaulitoxin	Ascochyta caulin	NP_Fungi	C(=O)([C@@H](NC1O[C@@H]([C@@H](O)[C@H](O)[C@@H]1O)CO)C[C@H]([C@H](O)C[C@@H](C(=O)O)N)N)O	397.379	-5.30923	-5.32015	13	10	249.05	0.62366	1	0.26	0.440678	C1	C1	5.65088	0.948	NS	BL
Ascaulitoxin aglycone	Ascochyta caulina	NP_Fungi	C(=O)(C(CC(C(CC(C(=O)O)N)N)O)N)O	235.239	-5.03597	-5.01285	8	6	172.89	0.64974	1	0.224	0.511628	C1	C1	3.01843	0.668667	NS	NS
Aurachin A	Stigmatella aurantica	NP_Bacteria	C(=CCC/C(=C/CCC(O)(C1Oc2c(c3c([n+](c2C)[O-])cccc3)C1)C)/C)(C)C	395.541	4.16914	4.16914	3	1	54.92	0.11853	-1	0.216	0.486842	A	A	1.28171	0.707333	G	G
Aurachin B	Stigmatella aurantica	NP_Bacteria	C(=CCC/C(=C/CC/C(=C/Cc1c(c([n+](c2c1cccc2)[O-])C)O)/C)/C)(C)C	379.542	5.2387	5.23545	2	1	45.69	0.085369	-1	0.172	0.529412	M	A	1.83359	0.696	G	G
Aurachin C	Stigmatella aurantica	NP_Bacteria	C(=CCC/C(=C/CC/C(=C/CC1C(=O)c2c(N(C=1C)O)cccc2)/C)/C)(C)C	379.542	7.04054	6.72203	2	1	42.23	0.092403	0	0.162	0.47619	A	A	1.51075	0.606667	G	G
Aurachin D	Stigmatella aurantica	NP_Bacteria	C(=CCC/C(=C/CC/C(=C/CC1C(=O)c2c(cccc2)NC=1C)/C)/C)(C)C	363.543	7.06995	7.06989	1	1	32.86	0.077502	0	0.134	0.532258	A	A	1.69687	0.55	G	BL
Bestatin	Actinomycetes spp.	NP_Bacteria	C(=O)([C@H]([C@@H](Cc1ccccc1)N)O)N[C@H](C(=O)O)CC(C)C	308.377	-1.67007	-1.7125	6	4	112.65	0.3245	0	0.192	0.45283	C1	C1	2.28636	0.687333	NS	NS
Beticolin 1	Cercospora beticola	NP_Fungi	C(=O)(OC)C12C(C(=O)CCC1O)=C(c3c(c4c(c(Cl)c3O)CC56C(=O)c7c(C(=C6C(=O)C4C8(OC85)C)O)c(O)ccc7O)O2)O	638.964	2.77309	1.69982	13	6	220.65	0.42683	0	0.376	0.470588	A	A	4.22119	0.486667	NS	BL
Beticolin 2	Cercospora beticola	NP_Fungi	C(=O)(OC)C12C(C(=O)CCC1O)=C(c3c(c(Cl)c4c(c3O)C5C(=O)C6=C(c7c(C(=O)C6(C8C5(O8)C)C4)c(O)ccc7O)O)O2)O	638.964	2.8128	1.72589	13	6	220.65	0.42683	0	0.376	0.470588	A	A	4.13656	0.485333	NS	BL
bilanaphos	Streptomyces hygroscopicus, S. viridochromeogenes	NP_Bacteria	C(=O)([C@@H](NC(=O)[C@H](CCP(=O)(O)C)N)C)N[C@H](C(=O)O)C	323.285	-3.35577	-3.86743	9	5	158.82	0.50973	-1	0.14		A	K3	3.08871	0.766	NS	NS
Blasticidin S	Streptomyces spp.	NP_Bacteria	C(N(CC[C@@H](CC(=O)N[C@H]1C=C[C@H](N2C(=O)N=C(C=C2)N)O[C@@H]1C(=O)O)N)C)(=N)N	422.444	-2.86915	-3.41574	12	6	215.67	0.49021	2	0.316	0.430556	C1	C1	2.72218	0.946667	NS	NS
BOA	roots of crops	NP_Plant	O=C1Oc2c(cccc2)N1	135.122	1.32284	1.32244	2	1	46	0.34859	0	0.27	0.442308	K2	A	1.02562	0.612667	BL	BL
Cantharidin	Epicauta spp.	NP_REST	O=C1[C@]2([C@@](C(=O)O1)([C@H]3O[C@@H]2CC3)C)C	196.201	0.243316	0.243316	4	0	52.6	0.36467	0	0.254	0.375	A	A	1.60646	0.428667	BL	BL
Cercosporin	Cercospora kikuchii	NP_Fungi	O=C1c2c3c4c5c6c(C(=O)C=C5OCOC4=C1)c(c(OC)c(c6c3c(c(OC)c2O)CC(O)C)CC(O)C)O	534.515	2.34759	1.51478	10	4	151.98	0.32231	0	0.358	0.52	A	A	4.25551	0.398	NS	BL
Cerulenin	Cephalosporium cerulens	NP_Fungi	C(=O)([C@H]1O[C@H]1C(=O)N)CC/C=C/C/C=C/C	223.271	1.15733	1.15733	4	1	72.69	0.30537	0	0.176	0.58	K3	K3	1.33999	0.776	BL	BL
Cinnacidin	fungus Nectria sp. DA060097	NP_Fungi	C(=O)(C1=C(/C=C/C)C(OC)C2C(=O)CCC12)NC(C(=O)O)C(CCC)C	363.452	2.40701	-0.866058	6	2	92.7	0.25984	-1	0.266	0.467742	A	A	1.93441	0.439333	BL	NS
Citral	Cymbopogon citratus	NP_Plant	C(=CCC/C(=C/C=O)/C)(C)C	152.236	3.0124	3.0124	1	0	17.07	0.088853	0	0.398	0.586207	N	N	1.17305	0.507333	G	G
Colletotrichin	Colletotrichum species	NP_Fungi	C(=O)(OC)C1C(=O)C(=C(OC)OC=1C)C[C@H]2C(=C)CC[C@H]3[C@]2(CC[C@@H]([C@@]3(CCC(O)(C)C)C)O)C	490.634	3.20795	3.20795	7	2	106.2	0.22198	0	0.312	0.444444	A	A	2.85841	0.539333	BL	G
Cornexistin	Paecilomyces variotii	NP_Fungi	O=C1C2=C(C(=O)O1)C/C(=C/C)/[C@@H](O)CC(=O)[C@@H](O)[C@H]2CCC	308.329	0.334921	0.334921	6	2	100.9	0.3316	0	0.294	0.463415	A	A	1.30512	0.653333	NS	NS
Coronatine	P. syringae	NP_Bacteria	C(=O)(C1=C[C@H](CC)C[C@@H]2C(=O)CC[C@H]12)N[C@]3(C(=O)O)[C@@H](CC)C3	319.4	2.21495	-0.994894	5	2	83.47	0.26953	-1	0.274		A	A	1.44483	0.422667	BL	NS
Cyanobacterin	Scytonema hofmanni	NP_Bacteria	O=C1O/C(/[C@](C(C)C)(O)[C@H]1Cc2cc(Cl)c3c(OCO3)c2)=C\c4ccc(OC)cc4	430.883	4.34695	4.34695	6	1	74.22	0.21338	0	0.544	0.425532	A	A	1.0367	0.567333	BL	BL
Cyperin	Preussia fleischhakii	NP_Fungi	O(c1c(O)cc(OC)cc1C)c2cc(O)cc(c2)C	260.288	3.65168	3.63766	4	2	58.92	0.22815	0	0.406	0.354839	A	A	0.88986	0.755333	BL	BL
Cytochalasin a	Phoma exigua, Zygosporium masonii	NP_Fungi	O=C1[C@@]23OC(=O)/C=C/C(=O)CCC[C@H](C/C=C/[C@H]2[C@@H](C([C@H]([C@H]3[C@@H](N1)Cc4ccccc4)C)=C)O)C	477.599	3.15219	3.15219	6	2	92.7	0.20005	0	0.322	0.413333	A	A	1.99174	0.487333	BL	G
Cytochalasin B	Phoma exigua, Zygosporium masonii	NP_Fungi	O=C1[C@@]23OC(=O)/C=C/[C@H](O)CCC[C@H](C/C=C/[C@H]2[C@@H](C([C@H]([C@H]3[C@@H](N1)Cc4ccccc4)C)=C)O)C	479.615	3.12031	3.12031	6	3	95.86	0.19962	0	0.35	0.428571	A	A	2.60291	0.485333	BL	G
Cytochalasin C	Phoma exigua, Zygosporium masonii	NP_Fungi	C(=O)(OC1C23C(=O)NC(C3C(=C(C(O)C2/C=C/CC(C(=O)C(O)(/C=C\1)C)C)C)C)Cc4ccccc4)C	507.625	2.82714	2.82714	7	3	112.93	0.22793	0	0.35	0.40625	A	A	2.9157	0.52	BL	NS
Cytochalasin D	Phoma exigua, Zygosporium masonii	NP_Fungi	C(=O)(O[C@H]1[C@@]23C(=O)N[C@H]([C@@H]2[C@@H](C([C@@H](O)[C@@H]3/C=C/C[C@@H](C(=O)[C@](O)(/C=C/1)C)C)=C)C)Cc4ccccc4)C	507.625	2.58575	2.58575	7	3	112.93	0.22789	0	0.35	0.415385	A	A	2.94115	0.525333	BL	NS
Cytochalasin e	Phoma exigua, Zygosporium masonii	NP_Fungi	O=C1O[C@@]23C(=O)N[C@H]([C@@H]2[C@@H]([C@]4(O[C@H]4[C@@H]3/C=C/C[C@@H](C(=O)[C@](O)(/C=C/O1)C)C)C)C)Cc5ccccc5	495.57	2.26782	2.26782	8	2	114.46	0.27856	0	0.29	0.433333	A	A	2.52746	0.542	BL	G
Cytochalasin F	Phoma exigua, Zygosporium masonii	NP_Fungi	O=C1[C@@]23OC(=O)/C=C/[C@H](O)CCC[C@H](C/C=C/[C@H]2[C@H]4[C@](O4)([C@H]([C@H]3[C@@H](N1)Cc5ccccc5)C)C)C	479.615	3.95743	3.95743	6	2	88.16	0.21325	0	0.352	0.428571	A	A	2.14763	0.492	BL	G
Cytochalasin j	Phoma exigua, Zygosporium masonii	NP_Fungi	O=C1C23C(O)C=CC(O)(CC(CC=CC2C(C(C(C3C(N1)Cc4ccccc4)C)=C)O)C)C	451.605	2.80457	2.80457	5	4	89.79	0.18592	0	0.326	0.451613	A	A	2.98846	0.443333	BL	NS
Cytokinin	Agrobacterium tumefaciens	NP_Bacteria	C(=C/CNc1c2c(nc[nH]2)ncn1)(\CO)/C	219.247	0.623543	0.622364	5	3	86.72	0.406	1	0.188	0.561404	C1	C1	0.89184	0.753333	BL	BL
Dehydrozaluzanin C	The roots of many different Compositae families	NP_Plant	O=C1C([C@H]2[C@H](O1)[C@H]3C(C(=O)C[C@H]3C(=C)CC2)=C)=C	244.289	0.950729	0.950729	3	0	43.37	0.20266	0	0.246	0.46875	O	A	1.06556	0.421333	G	G
DIMBOA	roots of crops	NP_Plant	O=C1N(c2c(OC1O)cc(OC)cc2)O	211.172	0.00279953	-0.241683	6	2	79.23	0.43223	0	0.32	0.4375	A	A	1.59408	0.541333	BL	BL
Elsinochrome A	Elsinoe fawcetti	NP_Fungi	C(=O)([C@H]1c2c(OC)c(c3C(=O)C=C(OC)c4c5C(OC)=CC(=O)c6c5c(c2c34)c(c(OC)c6O)[C@@H]1C(=O)C)O)C	544.511	3.29216	2.06642	10	2	145.66	0.31678	0	0.316	0.4	A	A	3.92835	0.384	BL	G
Elsinochrome B	Elsinoe fawcetti	NP_Fungi	C(=O)(C1c2c(OC)c(c3C(=O)C=C(OC)c4c5C(OC)=CC(=O)c6c5c(c2c43)c(c(OC)c6O)C1C(O)C)O)C	546.526	3.06056	1.97487	10	3	148.82	0.31601	0	0.316	0.4	A	A	4.06268	0.386667	NS	G
Elsinochrome C	Elsinoe fawcetti	NP_Fungi	O=C1c2c3c(C(OC)=C1)c4C(OC)=CC(=O)c5c4c6c3c(c(OC)c2O)C(C(O)C)C(c6c(OC)c5O)C(O)C	548.542	2.88376	1.92583	10	4	151.98	0.31524	0	0.316	0.4	A	A	4.31963	0.39	NS	BL
Epopromycin A	Actinomycete	NP_Bacteria	C(=O)(C1(OC1)CO)[C@@H](NC(=O)[C@@H](NC(=O)CCCCCC(C)C)CO)CC(=C)C	412.525	1.35494	1.35494	8	4	128.26	0.31347	0	0.224	0.484848	A	A	2.73098	0.63	NS	NS
Epopromycin B	Actinomycetales	NP_Bacteria	C(=O)([C@@]1(OC1)CO)[C@@H](NC(=O)[C@@H](NC(=O)CCCCCC(C)C)CO)CC(C)C	414.541	1.72461	1.72461	8	4	128.26	0.31162	0	0.212	0.451613	A	A	2.97686	0.57	NS	NS
Eucalyptol	Salvia leucophylla	NP_Plant	C1(OC2(CCC1CC2)C)(C)C	154.252	3.0631	3.0631	1	0	9.23	0.08221	0	0.278	0.677966	K3	N	1.68304	0.671333	G	G
Fischerellin A	Fischerella muscicola	NP_Bacteria	C(C#CCCCCC)#C/C=C/CC(CC1N/C(=C2/C(=O)N(C(C/2=O)C)C)/C(C1)C)C	408.584	5.57361	5.57318	4	1	49.41	0.11401	0	0.144	0.370968	C1	E	1.45957	0.659333	G	G
Fosmidomycin	Streptomyces lavendulae	NP_Bacteria	N(C=O)(O)CCCP(=O)(O)O	183.099	-1.6641	-2.20877	6	3	98.07	0.57211	-2	0.17	0.517857	K3	N	1.18093	0.728	NS	NS
GA3	Gibberella fujikuroi	NP_Fungi	C(=O)(O)[C@@H]1[C@@]23[C@H]([C@@]45OC(=O)[C@@]([C@H]41)([C@@H](O)C=C5)C)CC[C@](C(=C)C2)(O)C3	346.378	0.643376	-1.8428	6	3	104.06	0.34461	-1	0.33	0.394737	A	A	2.32295	0.592	NS	NS
Gabaculine	Streptomyces toyacaenis	NP_Bacteria	C(=O)(C1=CC=CC(N)C1)O	139.153	-1.89904	-1.90556	3	2	63.32	0.37615	0	0.28	0.333333	O	O	1.77295	0.410667	BL	NS
gamma-aminobutyric acid (GABA)		NP_REST	C(=O)(O)CCCN	103.12	-2.95782	-2.95782	3	2	63.32	0.4738	0	0.236	0.55	N	N	2.58667	0.436667	NS	NS
Glaucarubolone	Castela polyandra	NP_Plant	O=C1O[C@H]2[C@@]34[C@H]([C@](OC3)(O)[C@H](O)[C@@H]([C@@H]4[C@H]1O)C)[C@]5([C@@H](C(=O)C=C([C@@H]5C2)C)O)C	394.418	-0.5306	-0.5306	8	4	133.52	0.39848	0	0.278	0.5	A	A	3.56164	0.642667	NS	NS
Gliotoxin	Gliocladium fimbriatum	NP_Fungi	O=C1[C@@]2(N(C(=O)[C@]3(N1[C@H]4C(=CC=C[C@@H]4O)C3)SS2)C)CO	326.396	-0.631451	-0.631451	6	2	81.08	0.47159	0	0.218	0.402985	F2	K3	1.18133	0.500667	NS	NS
Gostatin	Streptomyces sumanensis	NP_Bacteria	C(=O)(C1=C(C(=O)C(N)CN1)CC(=O)O)O	214.176	-3.21797	-4.64167	7	4	129.72	0.61832	-1	0.23	0.474576	A	C1	2.33224	0.659333	NS	NS
grandiflorone	eg manuka	NP_Plant	C(=O)(C1C(=O)C(C(=O)C(C=1O)(C)C)(C)C)CCc2ccccc2	314.38	2.92201	2.67454	4	1	71.44	0.21789	0	0.342	0.5	A	A	0.93957	0.713333	BL	BL
HC-toxin	Cochliobolus carbonum	NP_Fungi	C(=O)(C1OC1)CCCCC[C@H]2C(=O)N3[C@@H](C(=O)N[C@H](C(=O)N[C@@H](C(=O)N2)C)C)CCC3	436.507	-0.673183	-0.673183	10	3	137.21	0.3606	0	0.3	0.4	A	A	2.4261	0.916	NS	NS
homobrassinolide		NP_Plant	O=C1OC[C@H]2[C@H]3[C@@]([C@@H]([C@@H](C(C([C@H](C(C)C)CC)O)O)C)CC3)(CC[C@@H]2[C@@]4([C@@H]1C[C@H](O)[C@H](O)C4)C)C	494.71	3.79565	3.79565	6	4	107.22	0.2055	0	0.362	0.538462	A	A	4.02208	0.538	BL	BL
HT-2 Toxin	Bipolaris maydis	NP_Fungi	C(=O)(O[C@@H]1C(=C[C@@H]2[C@]([C@@]3([C@@]4(OC4)[C@H](O2)[C@H](O)[C@H]3O)C)(COC(=O)C)C1)C)CC(C)C	424.488	1.96427	1.96427	8	2	114.82	0.33021	0	0.304	0.454545	A	A	3.24471	0.388667	NS	NS
Hydantocidin	Streptomyces hygroscopicus	NP_Bacteria	O=C1[C@]2(O[C@@H]([C@@H](O)[C@H]2O)CO)NC(=O)N1	218.164	-2.60728	-2.59444	8	5	128.12	0.72471	0	0.35	0.5	B	C1	2.06331	0.73	NS	NS
Hygromycin B	Streptomyces hygroscopicus	NP_Bacteria	O([C@@H]1O[C@@H]([C@H](O)[C@@H]2OC3(O[C@H]12)O[C@H](C(CO)N)[C@H](O)[C@H](O)[C@H]3O)CO)[C@H]4[C@H](O)[C@@H](NC)C[C@H]([C@@H]4O)N	527.522	-3.39476	-5.57874	16	11	272.06	0.5784	3	0.24	0.471429	C1	C1	7.2835	0.864667	NS	BL
Hymeglusin	fungal plant pathogens	NP_Fungi	C(=O)(C=C(C=C(C[C@@H](CCCC[C@H]1OC(=O)[C@@H]1CO)C)C)C)O	324.415	3.45132	0.78401	5	2	83.83	0.2355	-1	0.268	0.466667	A	A	1.75115	0.459333	BL	G
Indole 3-acetic acid		NP_REST	C(=O)(O)Cc1c2c(cccc2)[nH]c1	175.186	1.50017	-1.08801	2	2	53.09	0.29662	-1	0.292	0.53125	O	O	0.90924	0.842	BL	BL
iron HEDTA		NP_REST	C(=O)([O-])CN(CC(=O)[O-])CCN(CC(=O)[O-])CCO	275.236	-3.17267	-4.14714	9	4	138.61	0.4805	-1	0.184	0.557692	K3	N	2.63282	0.726	NS	NS
Jasmonic acid	Apple	NP_Plant	C(=O)(O)C[C@@H]1[C@H](C(=O)CC1)C/C=C\CC	210.272	2.20172	-0.288877	3	1	54.37	0.22464	-1	0.408	0.459459	O	A	0.98357	0.660667	BL	BL
Juglone	Juglans spp.	NP_Plant	O=C1c2c(C(=O)C=C1)cccc2O	174.155	1.98655	1.94243	3	1	54.37	0.30583	0	0.226	0.5	O	A	0.77737	0.895333	BL	BL
kaempferol	Delphinium, Witch-hazel, grapefruit	NP_Plant	O=C1c2c(OC(=C1O)c3ccc(O)cc3)cc(O)cc2O	286.238	2.24262	1.84835	6	4	111.13	0.3857	0	0.378	0.472222	A	A	1.61549	0.737333	BL	NS
Kanamycin	Streptomyces kanamyceticus	NP_Bacteria	O([C@H]1O[C@@H]([C@@H](O)[C@@H]([C@H]1O)N)CO)[C@@H]2[C@@H](O)[C@H](O[C@H]3O[C@@H]([C@@H](O)[C@H](O)[C@H]3O)CN)[C@@H](N)C[C@H]2N	484.501	-4.61441	-6.65924	15	11	282.61	0.60185	4	0.268		C1	C1	7.07773	0.926	NS	BL
L-(N-Phosphonyl)meththionine-S-sulfoximinyl-L-alanyl-L-alanine	Streptomyces spp. (unclassified)	NP_Bacteria	C(=O)(C(NC(=O)C(CCS(=NP(=O)(O)O)(=O)C)N)C)NC(C(=O)O)C	402.364	-3.7548	-4.09723	12	6	208.48	0.58089	-2	0.226	0.266667	B	K3	3.36419	0.913333	NS	NS
Lactacystin	Streptomyces spp.	NP_Bacteria	C(=O)(SC[C@@H](C(=O)O)NC(=O)C)[C@@]1([C@H](C(C)C)O)[C@@H](O)[C@H](C(=O)N1)C	376.429	-0.425339	-3.32912	9	5	153.03	0.49544	-1	0.246	0.421053	A	C1	2.64207	0.738	NS	NS
Latrunculin B	Red Sea sponge Latrunculia magnifica	NP_REST	O=C1O[C@H]2C[C@](O[C@@H](C2)CC[C@@H](/C=C\CC/C(=C\1)/C)C)(O)[C@H]3NC(=O)SC3	395.518	2.18436	2.18433	6	2	84.86	0.29748	0	0.276	0.486486	A	A	2.0156	0.474667	BL	NS
Leptospermone	Callistemon citrinus, Leptospermum scoparium	NP_Plant	C(=O)(C1C(=O)C(C(=O)C(C1=O)(C)C)(C)C)CC(C)C	266.336	1.82234	-0.535671	4	0	68.28	0.25551	0	0.22	0.568627	A	K1	0.86093	0.648667	G	G
L-glutamic acid	Corynebacterium glutamicum	NP_Bacteria	C(=O)([C@H](CCC(=O)O)N)O	147.129	-2.824	-4.22092	5	3	100.62	0.61275	-1	0.166	0.421053	K1	N	1.00266	0.709333	NS	NS
Macrocidin A	Actinomadura species	NP_Fungi	O=C1/C2/C(=O)N[C@@H]1Cc3ccc(OC[C@H]4O[C@@H]4CCC[C@@H](/C=2/O)C)cc3	357.405	1.39944	-0.388484	6	2	88.16	0.29245	0	0.348	0.44	A	A	1.57737	0.504	NS	NS
Macrocidin B	Actinomadura species	NP_Fungi	O=C1/C2/C(=O)N[C@@H]1Cc3ccc(OC[C@H]4O[C@@H]4CCC(O)[C@@H](/C=2/O)C)cc3	373.404	0.447047	-0.911053	7	3	108.39	0.33502	0	0.36	0.445946	A	A	2.1477	0.587333	NS	NS
methylcyclopropene (MCP)		NP_REST	C1(=CC1)C	54.0916	2.07166	2.07166	0	0	0	0	0	0.314	0.733333	N	N	2.99841	0.423333	G	G
Mevalocidin	Rosellinia DA092917, Fusarium DA056446	NP_Fungi	C(C(O)(CC(=O)O)C)(=C)CO	160.168	-0.369873	-2.82237	4	3	77.76	0.4247	-1	0.184	0.55814	N	N	1.44082	0.472	NS	NS
Mimosine	Mimosa pudica	NP_Plant	C(=O)(C(CN1C=C(C(=O)C=C1)O)N)O	198.177	-3.01342	-3.01475	5	3	105.55	0.49208	0	0.174	0.5	C1	C1	1.3806	0.523333	NS	NS
Moniliformin	Fusarium moniliforme	NP_Fungi	O=C1C(=O)C=C1O	98.0569	-0.847744	-1.57884	3	1	54.37	0.58864	0	0.35	0.416667	O	O	2.16326	0.422667	G	G
Muqubilin	The Red Sea sponge Prianos sp.	NP_REST	C(=O)([C@@H]([C@H]1OO[C@@](CC/C=C(/CCC2=C(CCCC2(C)C)C)\C)(CC1)C)C)O	392.578	7.19453	4.56404	4	1	55.76	0.14354	-1	0.294	0.52459	A	A	1.49699	0.766	G	G
Myrigalone A	Myrica gale	NP_Plant	C(=O)(C1C(=O)C(C(=O)C(C1=O)C)(C)C)CCc2ccccc2	300.353	2.07026	-0.0763061	4	0	68.28	0.22632	0	0.29	0.583333	A	K1	0.7568	0.552	BL	G
Myrigalone B	Myrica gale	NP_Plant	C(=O)(c1c(c(c(OC)c(c1O)C)C)O)CCc2ccccc2	300.353	4.05195	3.82495	4	2	66.76	0.20709	0	0.376	0.444444	A	A	1.03659	0.623333	BL	G
Myrigalone H	Myrica gale	NP_Plant	C(=O)(c1c(OC)cc(c(c1O)C)O)CCc2ccccc2	286.326	3.46183	3.27167	4	2	66.76	0.21835	0	0.376	0.428571	A	A	1.0167	0.486667	BL	BL
Neomycin	Streptomyces fradiae	NP_Bacteria	O([C@@H]1O[C@@H]([C@@H](O[C@H]2O[C@H]([C@@H](O)[C@H](O)[C@H]2N)CN)[C@H]1O)CO)[C@H]3[C@H](O[C@H]4O[C@@H]([C@@H](O)[C@H](O)[C@H]4N)CN)[C@@H](N)C[C@H]([C@@H]3O)N	614.647	-6.58546	-8.86785	19	13	353.11	0.59694	6	0.236	0.52381	C1	C1	9.77954	0.864667	NS	BL
Ophiobolin A	species of Bipolaris	NP_Fungi	C(=C[C@@H]1O[C@]2([C@H]3[C@](CC2)(C[C@@H]4[C@](O)(CC(=O)[C@@H]4/C(/C=O)=C\C3)C)C)[C@H](C1)C)(C)C	400.557	4.39971	4.39971	4	1	63.6	0.16385	0	0.292	0.55	A	A	1.46434	0.774667	G	G
Ophiobolin B	species of Bipolaris	NP_Fungi	C(=CCC[C@@H]([C@]1(O)[C@H]2[C@@](C[C@@H]3[C@](O)(CC(=O)[C@@H]3/C(/C=O)=C\C2)C)(CC1)C)C)(C)C	402.573	4.51758	4.51758	4	2	74.6	0.16796	0	0.256	0.508475	A	A	1.72284	0.467333	BL	G
Ophiobolin C	species of Bipolaris	NP_Fungi	C(=CCC[C@@H]([C@@H]1[C@H]2[C@@](C[C@@H]3[C@](O)(CC(=O)[C@@H]3/C(/C=O)=C\C2)C)(CC1)C)C)(C)C	386.574	5.48154	5.48154	3	1	54.37	0.12762	0	0.184	0.526316	O	A	1.46105	0.672	G	G
Ophiobolin D	species of Bipolaris	NP_Fungi	C(=O)(/C1=C2\C(=O)C=C([C@H]\2C[C@@]3([C@H]([C@@H]([C@H](CCC=C(C)C)C)CC3)C[C@@H]\1O)C)C)O	400.557	5.16476	2.09133	4	2	74.6	0.16848	-1	0.25	0.508197	A	A	1.72353	0.473333	BL	G
Ophiobolin F	species of Bipolaris	NP_Fungi	C(=CCC[C@@H]([C@@H]1[C@H]2[C@@](C[C@@H]3[C@](O)(CC[C@@H]3/C(=C\C2)/C)C)(CC1)C)C)(C)C	358.607	8.13643	8.13643	1	1	20.23	0.044297	0	0.218	0.55814	C3	N	2.88986	0.639333	G	G
Ophiobolin H	species of Bipolaris	NP_Fungi	C(=C/C=C\[C@@H]([C@@H]1[C@H]2[C@](CC1)(C[C@@H]3[C@](O)(CC4(OC/C(=C/C2)/[C@H]43)O)C)C)C)(C)C	386.574	5.548	5.548	3	2	49.69	0.12242	0	0.226	0.555556	O	A	1.76101	0.465333	BL	G
Oxetin	Streptomyces sp. OM-2317	NP_Bacteria	C(=O)(O)[C@@H]1OC[C@@H]1N	117.104	-2.86212	-2.91281	4	2	72.55	0.63173	0	0.262	0.576923	O	O	1.98532	0.516	NS	NS
Phaseolotoxin	P. syringae pv phaseolicola	NP_Bacteria	C(=O)([C@H](NC(=O)[C@@H](CCCNP(=O)(NS(=O)(=O)O)N)N)C)N[C@@H](C(=O)O)CCCCN=C(N)N	531.53	-3.82319	-3.7526	17	10	307.44	0.60233	0	0.474	0.478873	B	N	5.52233	0.936667	NS	BL
Phosalacine	S. hygroscopicus sp. KSB-1285	NP_Bacteria	C(=O)([O-])[C@@H](NC(=O)[C@@H](NC(=O)[C@H](CCP(=O)([O-])C)[NH3+])C)CC(C)C	364.357	-2.50917	-3.75949	9	5	158.82	0.44072	-1	0.162	0.108696	K1	K3	2.89311	0.83	NS	NS
Phosphinothricin	Pseudomonas syringae and Streptomyces spp.	NP_Bacteria	C(=O)([C@@H](CCP(=O)(O)C)N)O	181.127	-2.93323	-3.48404	5	3	100.62	0.55657	-1	0.172	0.0789474	A	N	0.00046	0.815333	NS	NS
Pironetin	Streptomyces prunicolor	NP_Bacteria	O=C1O[C@@H]([C@@H](C=C1)CC)C[C@H]([C@@H]([C@H](OC)[C@H](C/C=C/C)C)C)O	324.459	4.03893	4.03893	4	1	55.76	0.16798	0	0.322	0.512195	A	A	1.1987	0.812	G	G
Prehelminthosporol	Bipolaris sorokiniana	NP_Fungi	C1(C2(C3C(C1C(OC3)O)C(C(C)C)CC2)C)=C	236.354	2.93569	2.93569	2	1	29.46	0.13157	0	0.202	0.591549	O	A	1.51316	0.617333	G	G
Pseudomonic acid A	Pseudomonas fluorescens	NP_Bacteria	C(=O)(OCCCCCCCCC(=O)O)/C=C(/C[C@@H]1OC[C@@H]([C@@H](O)[C@H]1O)C[C@@H]2O[C@H]2[C@H]([C@@H](O)C)C)\C	500.626	2.76436	0.335478	9	4	146.05	0.29186	-1	0.3	0.428571	A	A	4.28962	0.438	NS	BL
Pseudomonic acid B	Pseudomonas fluorescens	NP_Bacteria	C(=O)(OCCCCCCCCC(=O)O)/C=C(/C[C@@H]1OC[C@@](O)([C@@H](O)[C@H]1O)C[C@@H]2O[C@H]2[C@H]([C@@H](O)C)C)\C	516.625	2.07795	-0.301103	10	5	166.28	0.32134	-1	0.276	0.461538	A	A	4.79825	0.725333	NS	BL
Pseudomonic acid C	Pseudomonas fluorescens	NP_Bacteria	C(=O)(OCCCCCCCCC(=O)O)/C=C(/C[C@@H]1OC[C@@H]([C@@H](O)[C@H]1O)C/C=C/[C@H]([C@@H](O)C)C)\C	484.627	3.20134	0.787061	8	4	133.52	0.24916	-1	0.302	0.404255	A	A	3.84571	0.478	BL	BL
Pseudomonic acid D	Pseudomonas fluorescens	NP_Bacteria	C(=O)(OCCCC/C=C/CCC(=O)O)/C=C(/C[C@@H]1OC[C@@H]([C@@H](O)[C@H]1O)C[C@@H]2O[C@H]2[C@H]([C@@H](O)C)C)\C	498.61	2.46711	0.0563195	9	4	146.05	0.29261	-1	0.3	0.428571	A	A	4.14164	0.446	NS	BL
PSorn	Pseudomonas syringae pv. Phaseolicola	NP_Bacteria	C(=O)([O-])C(CCCNP(=O)(NS(=O)(=O)[O-])N)[NH3+]	289.228	-3.98807	-3.65958	10	6	184.84	0.72942	-1	0.352	0.485294	B	N	3.28382	0.796	NS	NS
Pyridazocidin	Streptomyces spp.	NP_Bacteria	C(=O)(C1=CC=[N]([NH+]=C1)CCCC(C(=O)O)N)O	241.246	-3.6502	-3.6698	6	3	117.39	0.43027	-1	0.172	0.538462	C1	C1	1.97144	0.609333	NS	NS
Quercetin	Quercetum (oak forest)	NP_Plant	O=C1c2c(OC(=C1O)c3cc(c(O)cc3)O)cc(O)cc2O	302.237	1.95821	1.5292	7	5	131.36	0.43845	0	0.378	0.486486	A	A	2.21391	0.67	BL	NS
Rhizobitoxine	Bradyrhizobium elkanii	NP_Bacteria	C(=O)([C@H](/C=C/OC[C@@H](CO)N)N)O	190.198	-3.60916	-3.85853	6	4	118.8	0.53183	1	0.152	0.555556	K1	N	1.34682	0.740667	NS	NS
Rhizoxin	Rhizopus microsporus	NP_Fungi	C(/C=C/C=C(/[C@H](OC)[C@H]([C@H]1OC(=O)[C@@H]2O[C@H]2C[C@H]3CC(=O)O[C@@H]([C@@H](/C=C/[C@@H]4[C@](O4)([C@@H](O)C1)C)C)C3)C)\C)(=C\c5nc(oc5)C)\C	625.756	4.73318	4.73316	10	1	133.15	0.26251	0	0.322	0.446154	A	A	3.85977	0.465333	BL	G
Ribofuranosyl triazolone	Actinomadura spp.	NP_Bacteria	O=C1N(C=NN1)[C@H]2O[C@H]([C@H](O)[C@@H]2O)CO	217.18	-1.88159	-1.88159	6	4	120.6	0.61889	0	0.24	0.424658	C2	E	1.77771	0.718	NS	NS
Rubellin D	Ramularia collo-cygni	NP_Fungi	O=C1c2c(C(=O)c3c1c(O)ccc3O)c(O)cc4c2[C@@H]5[C@@]([C@@H]6c7c(C(=O)O6)c(O)cc(c7)C)([C@H](O)[C@H](O)C=C5)C4	542.495	3.26278	1.79786	10	6	181.82	0.36175	0	0.428	0.447368	A	A	3.76383	0.384	NS	NS
Sarmentine	Piper longum	NP_Plant	C(=O)(N1CCCC1)/C=C/C=C/CCCCC	221.343	4.08174	4.08174	2	0	20.31	0.081567	0	0.414	0.342105	N	K3	1.38841	0.876	G	G
Simalikalactone D	Quassia africana	NP_Plant	C(=O)(O[C@H]1C(=O)O[C@H]2[C@@]34[C@@H]([C@]5([C@@H](C(=O)C=C([C@@H]5C2)C)O)C)[C@@H](O)[C@@H]([C@@](OC3)([C@@H]41)C)O)[C@@H](CC)C	478.536	1.27258	1.27258	9	3	139.59	0.33953	0	0.29	0.454545	A	A	3.8566	0.658667	NS	NS
Sirodesmin PL	Leptosphaeria maculans	NP_Fungi	C(=O)(O[C@@H]1[C@]2(C(=O)C([C@H](O2)C)(C)C)C[C@@H]3[C@@]1(O)C[C@@]45C(=O)N([C@@](C(=O)N43)(SS5)CO)C)C	486.564	-0.0987773	-0.0987773	10	2	133.68	0.47221	0	0.186	0.428571	A	A	3.04184	0.714667	NS	NS
Sorgoleone	S. bicolor	NP_Plant	O=C1C(OC)=CC(=O)C(=C1CCCCCCC/C=C\C/C=C\CC=C)O	358.476	5.12259	3.15533	4	1	63.6	0.15706	0	0.288	0.45	A	A	1.44378	0.734	G	G
Stigmatellin	Stigmatella aurantica	NP_Bacteria	C(/C=C/C=C/[C@H](OC)[C@H]([C@@H](OC)[C@H](CCC1=C(C(=O)c2c(OC)cc(OC)c(c2O1)O)C)C)C)(=C\C)\C	514.656	5.82817	5.82758	7	1	87.36	0.18028	0	0.372	0.516129	A	A	1.83598	0.592667	BL	G
Streptomycin	Streptomyces spp.	NP_Bacteria	C(=N[C@@H]1[C@@H](O[C@@H]2O[C@H]([C@@](C=O)(O)[C@H]2O[C@@H]3O[C@H]([C@H](O)[C@@H](O)[C@@H]3NC)CO)C)[C@H](O)[C@@H](O)[C@H](N=C(N)N)[C@H]1O)(N)N	581.578	-2.99196	-5.56276	19	12	336.43	0.61276	3	0.398	0.464789	C1	C1	7.59062	0.864667	NS	BL
T-2 Toxin	Bipolaris maydis	NP_Fungi	C(=O)(O[C@@H]1C(=C[C@@H]2[C@]([C@@]3([C@]4(OC4)[C@H](O2)[C@H](O)[C@H]3OC(=O)C)C)(COC(=O)C)C1)C)CC(C)C	466.525	2.51171	2.51171	9	1	120.89	0.32671	0	0.348	0.4375	A	A	3.16227	0.448667	BL	G
Tabtoxinine-?-lactam	Pseudomonas syringae	NP_Bacteria	C(=O)([C@H](CC[C@]1(C(=O)NC1)O)N)O	188.182	-3.5626	-3.56042	6	4	112.65	0.59689	0	0.284	0.473684	A	C1	0.91734	0.798	NS	NS
Tagetitoxin	P. syringae pv tagetis	NP_Bacteria	C(=O)(O[C@H]1[C@@H]2[C@](C(=O)N)(SC[C@@](C(=O)O)(O2)[C@H](OP(=O)(O)O)[C@H]1N)O)C	416.299	-3.5032	-3.56513	13	6	228.93	0.74542	-2	0.198	0.457831	C1	A	3.51158	0.788667	NS	NS
Tentoxin	Alternaria tenuis	NP_Fungi	O=C1/C(/N(C(=O)[C@@H](NC(=O)[C@@H](N(C(=O)CN1)C)C)CC(C)C)C)=C/c2ccccc2	414.504	0.967161	0.967143	8	2	98.82	0.25262	0	0.2	0.454545	C1	C1	1.96148	0.622	NS	NS
Terfestatin A	Streptomyces sp. F40	NP_Bacteria	O(c1c(-c2ccccc2)cc(c(c1O)-c3ccccc3)O)[C@@H]4O[C@@H]([C@@H](O)[C@H](O)[C@H]4O)CO	440.447	1.48959	1.48647	8	6	139.84	0.31437	0	0.426	0.512195	A	A	2.92347	0.53	NS	NS
Thaxtomin A	Streptomyces spp. (Streptomyces scabies)	NP_Bacteria	O=C1[C@](N(C(=O)[C@@H](N1C)Cc2c3c([N+](=O)[O-])cccc3[nH]c2)C)(O)Cc4cc(O)ccc4	438.439	1.74673	1.74371	8	3	142.69	0.33361	-1	0.27	0.434211	M	M	1.11987	0.643333	NS	NS
Thaxtomin B	Streptomyces spp. (Streptomyces scabies)	NP_Bacteria	O=C1[C@](N(C(=O)[C@@H](N1C)Cc2c3c([N+](=O)[O-])cccc3[nH]c2)C)(O)Cc4ccccc4	422.44	2.31386	2.31384	7	2	122.46	0.29758	-1	0.27	0.447368	M	M	1.33759	0.768	BL	NS
Thaxtomin C	Streptomyces spp. (Streptomyces scabies)	NP_Bacteria	O=C1N([C@H](C(=O)N[C@H]1Cc2ccccc2)Cc3c4c([N+](=O)[O-])cccc4[nH]c3)C	392.414	2.57352	2.57351	6	2	111.02	0.29544	-1	0.192	0.5	C1	A	1.2865	0.864	BL	BL
Thiolactomycin	Norcardia and Streptomyces spp.	NP_Bacteria	C(/C=C)(=C\[C@@]1(C(=C(C(=O)S1)C)O)C)\C	210.296	2.72461	-0.129851	2	1	37.3	0.27108	0	0.198	0.571429	C3	N	0.74092	0.810667	BL	BL
Toyocamycin	Streptomyces toyocansis	NP_Bacteria	C(#N)c1c2c(ncnc2N)n(c1)[C@@H]3O[C@@H]([C@@H](O)[C@H]3O)CO	291.266	-0.936544	-0.936601	8	4	150.44	0.52391	0	0.262	0.466667	C1	C1	2.16709	0.696	NS	NS
Trialaphos	S. hygroscopicus sp. KSB-1285	NP_Bacteria	C(=O)(C(NC(=O)C(CCP(=O)(O)C)N)C)NC(C(=O)NC(C(=O)O)C)C	394.363	-3.37448	-3.92259	11	6	187.92	0.49936	-1	0.14	0	A	K3	3.2713	0.936	NS	NS
usnic acid	Lichen	NP_Plant	C(=O)(c1c2c(c(c(c1O)C)O)C3(C(=O)C(C(=O)C)C(=O)C=C3O2)C)C	344.318	2.00656	0.119042	7	2	117.97	0.37343	0	0.264	0.5	A	A	1.39969	0.372	NS	NS
Zinniol	Alternaria species and one Phoma species	NP_Fungi	C(=CCOc1c(c(OC)c(c(c1)CO)CO)C)(C)C	266.336	2.05342	2.05342	4	2	58.92	0.20906	0	0.258	0.526316	A	A	1.29919	0.428667	G	NS
